# Supplementary material for: Prognostic Profiling of the EMT-Associated and Immunity-Related LncRNAs in Lung Squamous Cell Carcinomas
Source: Cells. 2022 Sep 15;11(18):2881. doi: 10.3390/cells11182881 (PMC9497331; doi:10.3390/cells11182881)
Supplement: Supplementary file 1 [file cells-11-02881-s001.zip]

Archive with 14 entries (14 files):
- Fig.S1.pdf
- Fig.S2.pdf
- Fig.S3.pdf
- information of supplemental metarial.pdf
- Table-S1-TCGA_LUSC_subtype.txt
- Table-S10.xlsx
- Table-S2-GEO_LUSC_subtype.txt
- Table-S3-TCGA.mut.dat.csv
- Table-S4-TCGA.TF_activities.anova.res.txt
- Table-S5-GEO.TF_activities.anova.res.txt
- Table-S6-all.TF.degs.sig.tet.txt
- Table-S7-ALL.TF.targets.enrich.kegg.txt
- Table-S8-TCGA.cormat.EMT.lncrna.csv
- Table-S9-GEO.cormat.EMT.lncrna.csv
