# Supplementary material for: Prognostic Profiling of the EMT-Associated and Immunity-Related LncRNAs in Lung Squamous Cell Carcinomas
Source: Cells. 2022 Sep 15;11(18):2881. doi: 10.3390/cells11182881 (PMC9497331; doi:10.3390/cells11182881)
Supplement: Supplementary file 1 [file cells-11-02881-s001.zip › Table-S1-TCGA_LUSC_subtype.txt]

Tag	Sample	Cluster	Tag	Sample	Cluster
TCGA-O2-A52W-01	TCGA-O2-A52W-01	C1	TCGA-52-7809-01	TCGA-52-7809-01	C2
TCGA-43-6647-01	TCGA-43-6647-01	C1	TCGA-85-A512-01	TCGA-85-A512-01	C2
TCGA-22-1017-01	TCGA-22-1017-01	C1	TCGA-J1-A4AH-01	TCGA-J1-A4AH-01	C2
TCGA-22-4595-01	TCGA-22-4595-01	C1	TCGA-56-5898-01	TCGA-56-5898-01	C2
TCGA-85-A50M-01	TCGA-85-A50M-01	C1	TCGA-NC-A5HG-01	TCGA-NC-A5HG-01	C2
TCGA-94-8491-01	TCGA-94-8491-01	C1	TCGA-70-6723-01	TCGA-70-6723-01	C2
TCGA-63-A5MM-01	TCGA-63-A5MM-01	C1	TCGA-33-4538-01	TCGA-33-4538-01	C2
TCGA-66-2780-01	TCGA-66-2780-01	C1	TCGA-39-5016-01	TCGA-39-5016-01	C2
TCGA-34-2608-01	TCGA-34-2608-01	C1	TCGA-37-4135-01	TCGA-37-4135-01	C2
TCGA-60-2697-01	TCGA-60-2697-01	C1	TCGA-85-8052-01	TCGA-85-8052-01	C2
TCGA-60-2714-01	TCGA-60-2714-01	C1	TCGA-77-8148-01	TCGA-77-8148-01	C2
TCGA-21-5787-01	TCGA-21-5787-01	C1	TCGA-85-7697-01	TCGA-85-7697-01	C2
TCGA-77-7338-01	TCGA-77-7338-01	C1	TCGA-85-A4QQ-01	TCGA-85-A4QQ-01	C2
TCGA-58-8390-01	TCGA-58-8390-01	C1	TCGA-43-A475-01	TCGA-43-A475-01	C2
TCGA-77-7337-01	TCGA-77-7337-01	C1	TCGA-43-A474-01	TCGA-43-A474-01	C2
TCGA-34-5239-01	TCGA-34-5239-01	C1	TCGA-77-7139-01	TCGA-77-7139-01	C2
TCGA-34-8454-01	TCGA-34-8454-01	C1	TCGA-18-3411-01	TCGA-18-3411-01	C2
TCGA-66-2771-01	TCGA-66-2771-01	C1	TCGA-18-3412-01	TCGA-18-3412-01	C2
TCGA-85-8582-01	TCGA-85-8582-01	C1	TCGA-NC-A5HL-01	TCGA-NC-A5HL-01	C2
TCGA-60-2708-01	TCGA-60-2708-01	C1	TCGA-34-5929-01	TCGA-34-5929-01	C2
TCGA-90-7767-01	TCGA-90-7767-01	C1	TCGA-18-3421-01	TCGA-18-3421-01	C2
TCGA-56-7822-01	TCGA-56-7822-01	C1	TCGA-63-A5MP-01	TCGA-63-A5MP-01	C2
TCGA-37-3792-01	TCGA-37-3792-01	C1	TCGA-66-2759-01	TCGA-66-2759-01	C2
TCGA-66-2753-01	TCGA-66-2753-01	C1	TCGA-85-A510-01	TCGA-85-A510-01	C2
TCGA-22-5480-01	TCGA-22-5480-01	C1	TCGA-33-AASB-01	TCGA-33-AASB-01	C2
TCGA-92-8065-01	TCGA-92-8065-01	C1	TCGA-85-8072-01	TCGA-85-8072-01	C2
TCGA-33-4583-01	TCGA-33-4583-01	C1	TCGA-90-A4ED-01	TCGA-90-A4ED-01	C2
TCGA-43-6773-01	TCGA-43-6773-01	C1	TCGA-NK-A5CR-01	TCGA-NK-A5CR-01	C2
TCGA-34-A5IX-01	TCGA-34-A5IX-01	C1	TCGA-77-8128-01	TCGA-77-8128-01	C2
TCGA-98-A53B-01	TCGA-98-A53B-01	C1	TCGA-98-A53I-01	TCGA-98-A53I-01	C2
TCGA-85-6175-01	TCGA-85-6175-01	C1	TCGA-NC-A5HR-01	TCGA-NC-A5HR-01	C2
TCGA-85-8666-01	TCGA-85-8666-01	C1	TCGA-77-A5GF-01	TCGA-77-A5GF-01	C2
TCGA-90-A59Q-01	TCGA-90-A59Q-01	C1	TCGA-21-5783-01	TCGA-21-5783-01	C2
TCGA-39-5024-01	TCGA-39-5024-01	C1	TCGA-56-A5DS-01	TCGA-56-A5DS-01	C2
TCGA-NK-A5CX-01	TCGA-NK-A5CX-01	C1	TCGA-43-3394-01	TCGA-43-3394-01	C2
TCGA-60-2709-01	TCGA-60-2709-01	C1	TCGA-85-7843-01	TCGA-85-7843-01	C2
TCGA-22-1005-01	TCGA-22-1005-01	C1	TCGA-33-4587-01	TCGA-33-4587-01	C2
TCGA-37-4130-01	TCGA-37-4130-01	C1	TCGA-NC-A5HI-01	TCGA-NC-A5HI-01	C2
TCGA-77-6842-01	TCGA-77-6842-01	C1	TCGA-68-7757-01	TCGA-68-7757-01	C2
TCGA-66-2778-01	TCGA-66-2778-01	C1	TCGA-34-8456-01	TCGA-34-8456-01	C2
			TCGA-60-2722-01	TCGA-60-2722-01	C2
			TCGA-66-2785-01	TCGA-66-2785-01	C2
			TCGA-56-A4BX-01	TCGA-56-A4BX-01	C2
			TCGA-18-5595-01	TCGA-18-5595-01	C2
			TCGA-NC-A5HF-01	TCGA-NC-A5HF-01	C2
			TCGA-NC-A5HM-01	TCGA-NC-A5HM-01	C2
			TCGA-NC-A5HP-01	TCGA-NC-A5HP-01	C2
			TCGA-22-5471-01	TCGA-22-5471-01	C2
			TCGA-43-5668-01	TCGA-43-5668-01	C2
			TCGA-MF-A522-01	TCGA-MF-A522-01	C2
			TCGA-56-A4ZK-01	TCGA-56-A4ZK-01	C2
			TCGA-92-7341-01	TCGA-92-7341-01	C2
			TCGA-63-7023-01	TCGA-63-7023-01	C2
			TCGA-43-7657-01	TCGA-43-7657-01	C2
			TCGA-22-5491-01	TCGA-22-5491-01	C2
			TCGA-21-1078-01	TCGA-21-1078-01	C2
			TCGA-33-AASI-01	TCGA-33-AASI-01	C2
			TCGA-66-2787-01	TCGA-66-2787-01	C2
			TCGA-60-2695-01	TCGA-60-2695-01	C2
			TCGA-77-7141-01	TCGA-77-7141-01	C2
			TCGA-43-5670-01	TCGA-43-5670-01	C2
			TCGA-60-2706-01	TCGA-60-2706-01	C2
			TCGA-LA-A7SW-01	TCGA-LA-A7SW-01	C2
			TCGA-56-8308-01	TCGA-56-8308-01	C2
			TCGA-46-3768-01	TCGA-46-3768-01	C2
			TCGA-34-7107-01	TCGA-34-7107-01	C2
			TCGA-60-2711-01	TCGA-60-2711-01	C2
			TCGA-37-A5EL-01	TCGA-37-A5EL-01	C2
TCGA-22-5477-01	TCGA-22-5477-01	C2
TCGA-60-2703-01	TCGA-60-2703-01	C1
TCGA-66-2734-01	TCGA-66-2734-01	C1
TCGA-39-5031-01	TCGA-39-5031-01	C2
TCGA-66-2755-01	TCGA-66-2755-01	C1
TCGA-63-A5MI-01	TCGA-63-A5MI-01	C2
TCGA-85-7696-01	TCGA-85-7696-01	C2
TCGA-52-7812-01	TCGA-52-7812-01	C2
TCGA-37-A5EM-01	TCGA-37-A5EM-01	C1
TCGA-85-8049-01	TCGA-85-8049-01	C1
TCGA-98-A539-01	TCGA-98-A539-01	C1
TCGA-90-7964-01	TCGA-90-7964-01	C2
TCGA-85-8481-01	TCGA-85-8481-01	C1
TCGA-56-8083-01	TCGA-56-8083-01	C2
TCGA-85-8354-01	TCGA-85-8354-01	C2
TCGA-66-2786-01	TCGA-66-2786-01	C1
TCGA-L3-A4E7-01	TCGA-L3-A4E7-01	C1
TCGA-43-2578-01	TCGA-43-2578-01	C1
TCGA-85-7844-01	TCGA-85-7844-01	C1
TCGA-56-A62T-01	TCGA-56-A62T-01	C1
TCGA-34-5236-01	TCGA-34-5236-01	C1
TCGA-56-5897-01	TCGA-56-5897-01	C1
TCGA-60-2716-01	TCGA-60-2716-01	C1
TCGA-58-A46K-01	TCGA-58-A46K-01	C2
TCGA-63-A5MN-01	TCGA-63-A5MN-01	C1
TCGA-77-7465-01	TCGA-77-7465-01	C2
TCGA-92-7340-01	TCGA-92-7340-01	C1
TCGA-58-8388-01	TCGA-58-8388-01	C1
TCGA-77-A5FZ-01	TCGA-77-A5FZ-01	C1
TCGA-66-2757-01	TCGA-66-2757-01	C2
TCGA-22-1012-01	TCGA-22-1012-01	C2
TCGA-77-8140-01	TCGA-77-8140-01	C2
TCGA-LA-A446-01	TCGA-LA-A446-01	C2
TCGA-63-7022-01	TCGA-63-7022-01	C1
TCGA-77-A5G8-01	TCGA-77-A5G8-01	C2
TCGA-22-0940-01	TCGA-22-0940-01	C1
TCGA-56-8628-01	TCGA-56-8628-01	C1
TCGA-56-8622-01	TCGA-56-8622-01	C1
TCGA-56-7222-01	TCGA-56-7222-01	C1
TCGA-68-A59I-01	TCGA-68-A59I-01	C1
TCGA-33-AAS8-01	TCGA-33-AAS8-01	C2
TCGA-52-7622-01	TCGA-52-7622-01	C1
TCGA-77-8146-01	TCGA-77-8146-01	C1
TCGA-21-1077-01	TCGA-21-1077-01	C2
TCGA-92-8063-01	TCGA-92-8063-01	C1
TCGA-98-A53H-01	TCGA-98-A53H-01	C1
TCGA-66-2789-01	TCGA-66-2789-01	C1
TCGA-22-4591-01	TCGA-22-4591-01	C2
TCGA-85-A4JC-01	TCGA-85-A4JC-01	C1
TCGA-O2-A52V-01	TCGA-O2-A52V-01	C2
TCGA-22-4607-01	TCGA-22-4607-01	C2
TCGA-39-5019-01	TCGA-39-5019-01	C1
TCGA-NK-A7XE-01	TCGA-NK-A7XE-01	C2
TCGA-85-6561-01	TCGA-85-6561-01	C1
TCGA-51-4080-01	TCGA-51-4080-01	C2
TCGA-43-7658-01	TCGA-43-7658-01	C2
TCGA-68-8251-01	TCGA-68-8251-01	C1
TCGA-66-2769-01	TCGA-66-2769-01	C1
TCGA-46-3767-01	TCGA-46-3767-01	C1
TCGA-63-A5MR-01	TCGA-63-A5MR-01	C2
TCGA-85-A4PA-01	TCGA-85-A4PA-01	C2
TCGA-77-8007-01	TCGA-77-8007-01	C1
TCGA-43-6771-01	TCGA-43-6771-01	C1
TCGA-77-8156-01	TCGA-77-8156-01	C2
TCGA-33-AASJ-01	TCGA-33-AASJ-01	C2
TCGA-56-7221-01	TCGA-56-7221-01	C2
TCGA-37-4132-01	TCGA-37-4132-01	C2
TCGA-22-4609-01	TCGA-22-4609-01	C1
TCGA-39-5021-01	TCGA-39-5021-01	C2
TCGA-58-8392-01	TCGA-58-8392-01	C2
TCGA-NC-A5HT-01	TCGA-NC-A5HT-01	C2
TCGA-77-8150-01	TCGA-77-8150-01	C2
TCGA-33-6738-01	TCGA-33-6738-01	C2
TCGA-77-8009-01	TCGA-77-8009-01	C2
TCGA-56-8201-01	TCGA-56-8201-01	C1
TCGA-22-5481-01	TCGA-22-5481-01	C2
TCGA-22-5479-01	TCGA-22-5479-01	C2
TCGA-21-5784-01	TCGA-21-5784-01	C1
TCGA-77-8145-01	TCGA-77-8145-01	C1
TCGA-33-AASL-01	TCGA-33-AASL-01	C2
TCGA-56-7731-01	TCGA-56-7731-01	C1
TCGA-56-8307-01	TCGA-56-8307-01	C2
TCGA-56-7579-01	TCGA-56-7579-01	C2
TCGA-37-4141-01	TCGA-37-4141-01	C2
TCGA-90-7766-01	TCGA-90-7766-01	C2
TCGA-63-A5MJ-01	TCGA-63-A5MJ-01	C2
TCGA-22-5473-01	TCGA-22-5473-01	C2
TCGA-77-7142-01	TCGA-77-7142-01	C1
TCGA-56-A5DR-01	TCGA-56-A5DR-01	C1
TCGA-85-A4QR-01	TCGA-85-A4QR-01	C2
TCGA-43-8118-01	TCGA-43-8118-01	C2
TCGA-58-8391-01	TCGA-58-8391-01	C2
TCGA-85-8288-01	TCGA-85-8288-01	C1
TCGA-77-6845-01	TCGA-77-6845-01	C2
TCGA-33-4589-01	TCGA-33-4589-01	C1
TCGA-37-4129-01	TCGA-37-4129-01	C2
TCGA-60-2698-01	TCGA-60-2698-01	C1
TCGA-60-2724-01	TCGA-60-2724-01	C1
TCGA-63-A5ML-01	TCGA-63-A5ML-01	C2
TCGA-63-A5MS-01	TCGA-63-A5MS-01	C1
TCGA-33-4547-01	TCGA-33-4547-01	C1
TCGA-34-5240-01	TCGA-34-5240-01	C2
TCGA-68-7756-01	TCGA-68-7756-01	C1
TCGA-43-6143-01	TCGA-43-6143-01	C2
TCGA-85-8287-01	TCGA-85-8287-01	C1
TCGA-18-3417-01	TCGA-18-3417-01	C1
TCGA-85-8664-01	TCGA-85-8664-01	C2
TCGA-77-A5GA-01	TCGA-77-A5GA-01	C2
TCGA-60-2704-01	TCGA-60-2704-01	C1
TCGA-39-5022-01	TCGA-39-5022-01	C1
TCGA-85-8350-01	TCGA-85-8350-01	C2
TCGA-18-4086-01	TCGA-18-4086-01	C2
TCGA-22-5478-01	TCGA-22-5478-01	C1
TCGA-L3-A524-01	TCGA-L3-A524-01	C2
TCGA-33-6737-01	TCGA-33-6737-01	C1
TCGA-22-1016-01	TCGA-22-1016-01	C1
TCGA-98-A53C-01	TCGA-98-A53C-01	C1
TCGA-56-1622-01	TCGA-56-1622-01	C2
TCGA-60-2719-01	TCGA-60-2719-01	C2
TCGA-43-3920-01	TCGA-43-3920-01	C1
TCGA-XC-AA0X-01	TCGA-XC-AA0X-01	C1
TCGA-22-4601-01	TCGA-22-4601-01	C2
TCGA-96-7544-01	TCGA-96-7544-01	C2
TCGA-63-6202-01	TCGA-63-6202-01	C1
TCGA-66-2792-01	TCGA-66-2792-01	C2
TCGA-52-7810-01	TCGA-52-7810-01	C1
TCGA-NC-A5HJ-01	TCGA-NC-A5HJ-01	C1
TCGA-33-4566-01	TCGA-33-4566-01	C2
TCGA-37-A5EN-01	TCGA-37-A5EN-01	C2
TCGA-68-7755-01	TCGA-68-7755-01	C2
TCGA-58-8387-01	TCGA-58-8387-01	C2
TCGA-90-7769-01	TCGA-90-7769-01	C2
TCGA-18-3416-01	TCGA-18-3416-01	C2
TCGA-NK-A5D1-01	TCGA-NK-A5D1-01	C2
TCGA-22-4604-01	TCGA-22-4604-01	C2
TCGA-85-8071-01	TCGA-85-8071-01	C2
TCGA-18-5592-01	TCGA-18-5592-01	C2
TCGA-77-8153-01	TCGA-77-8153-01	C2
TCGA-94-8035-01	TCGA-94-8035-01	C1
TCGA-85-8580-01	TCGA-85-8580-01	C2
TCGA-85-8479-01	TCGA-85-8479-01	C2
TCGA-33-4533-01	TCGA-33-4533-01	C1
TCGA-85-A50Z-01	TCGA-85-A50Z-01	C2
TCGA-22-5489-01	TCGA-22-5489-01	C1
TCGA-66-2793-01	TCGA-66-2793-01	C2
TCGA-63-A5MH-01	TCGA-63-A5MH-01	C2
TCGA-22-4594-01	TCGA-22-4594-01	C1
TCGA-58-8386-01	TCGA-58-8386-01	C1
TCGA-66-2737-01	TCGA-66-2737-01	C1
TCGA-98-8023-01	TCGA-98-8023-01	C1
TCGA-21-5786-01	TCGA-21-5786-01	C2
TCGA-98-A53A-01	TCGA-98-A53A-01	C2
TCGA-O2-A52N-01	TCGA-O2-A52N-01	C2
TCGA-90-6837-01	TCGA-90-6837-01	C1
TCGA-60-2721-01	TCGA-60-2721-01	C2
TCGA-39-5039-01	TCGA-39-5039-01	C1
TCGA-85-8584-01	TCGA-85-8584-01	C2
TCGA-18-3407-01	TCGA-18-3407-01	C1
TCGA-39-5036-01	TCGA-39-5036-01	C2
TCGA-77-6844-01	TCGA-77-6844-01	C2
TCGA-56-8504-01	TCGA-56-8504-01	C2
TCGA-77-6843-01	TCGA-77-6843-01	C2
TCGA-18-4083-01	TCGA-18-4083-01	C2
TCGA-77-8154-01	TCGA-77-8154-01	C2
TCGA-NC-A5HK-01	TCGA-NC-A5HK-01	C2
TCGA-51-4079-01	TCGA-51-4079-01	C1
TCGA-85-8352-01	TCGA-85-8352-01	C2
TCGA-34-5928-01	TCGA-34-5928-01	C1
TCGA-18-3406-01	TCGA-18-3406-01	C1
TCGA-98-A53D-01	TCGA-98-A53D-01	C1
TCGA-94-7033-01	TCGA-94-7033-01	C2
TCGA-85-7950-01	TCGA-85-7950-01	C1
TCGA-39-5011-01	TCGA-39-5011-01	C1
TCGA-34-5234-01	TCGA-34-5234-01	C1
TCGA-22-4605-01	TCGA-22-4605-01	C1
TCGA-52-7811-01	TCGA-52-7811-01	C1
TCGA-O2-A52S-01	TCGA-O2-A52S-01	C2
TCGA-22-5492-01	TCGA-22-5492-01	C1
TCGA-56-8503-01	TCGA-56-8503-01	C1
TCGA-22-5474-01	TCGA-22-5474-01	C2
TCGA-60-2710-01	TCGA-60-2710-01	C1
TCGA-43-8116-01	TCGA-43-8116-01	C2
TCGA-56-A4BW-01	TCGA-56-A4BW-01	C2
TCGA-34-2596-01	TCGA-34-2596-01	C2
TCGA-39-5035-01	TCGA-39-5035-01	C1
TCGA-22-5472-01	TCGA-22-5472-01	C1
TCGA-22-1011-01	TCGA-22-1011-01	C2
TCGA-39-5030-01	TCGA-39-5030-01	C1
TCGA-63-7020-01	TCGA-63-7020-01	C1
TCGA-85-6798-01	TCGA-85-6798-01	C2
TCGA-43-A56V-01	TCGA-43-A56V-01	C2
TCGA-96-A4JK-01	TCGA-96-A4JK-01	C2
TCGA-90-A4EE-01	TCGA-90-A4EE-01	C2
TCGA-37-4133-01	TCGA-37-4133-01	C2
TCGA-NC-A5HH-01	TCGA-NC-A5HH-01	C2
TCGA-66-2765-01	TCGA-66-2765-01	C1
TCGA-56-7730-01	TCGA-56-7730-01	C2
TCGA-58-A46N-01	TCGA-58-A46N-01	C2
TCGA-68-A59J-01	TCGA-68-A59J-01	C2
TCGA-18-3408-01	TCGA-18-3408-01	C1
TCGA-39-5028-01	TCGA-39-5028-01	C1
TCGA-85-8070-01	TCGA-85-8070-01	C2
TCGA-98-8020-01	TCGA-98-8020-01	C1
TCGA-63-A5MW-01	TCGA-63-A5MW-01	C2
TCGA-66-2794-01	TCGA-66-2794-01	C2
TCGA-63-A5MG-01	TCGA-63-A5MG-01	C1
TCGA-18-3410-01	TCGA-18-3410-01	C2
TCGA-33-A5GW-01	TCGA-33-A5GW-01	C2
TCGA-77-A5G6-01	TCGA-77-A5G6-01	C2
TCGA-37-5819-01	TCGA-37-5819-01	C2
TCGA-46-6026-01	TCGA-46-6026-01	C2
TCGA-18-3409-01	TCGA-18-3409-01	C1
TCGA-98-8021-01	TCGA-98-8021-01	C2
TCGA-46-6025-01	TCGA-46-6025-01	C2
TCGA-66-2766-01	TCGA-66-2766-01	C2
TCGA-34-8455-01	TCGA-34-8455-01	C1
TCGA-56-7823-01	TCGA-56-7823-01	C2
TCGA-58-8393-01	TCGA-58-8393-01	C1
TCGA-66-2800-01	TCGA-66-2800-01	C2
TCGA-66-2773-01	TCGA-66-2773-01	C1
TCGA-94-A5I6-01	TCGA-94-A5I6-01	C2
TCGA-85-8353-01	TCGA-85-8353-01	C1
TCGA-66-2768-01	TCGA-66-2768-01	C1
TCGA-34-5231-01	TCGA-34-5231-01	C2
TCGA-56-8305-01	TCGA-56-8305-01	C2
TCGA-21-A5DI-01	TCGA-21-A5DI-01	C1
TCGA-39-5029-01	TCGA-39-5029-01	C1
TCGA-94-A4VJ-01	TCGA-94-A4VJ-01	C1
TCGA-21-1076-01	TCGA-21-1076-01	C1
TCGA-21-5782-01	TCGA-21-5782-01	C1
TCGA-43-A56U-01	TCGA-43-A56U-01	C1
TCGA-98-A538-01	TCGA-98-A538-01	C2
TCGA-70-6722-01	TCGA-70-6722-01	C1
TCGA-56-A4ZJ-01	TCGA-56-A4ZJ-01	C1
TCGA-56-7580-01	TCGA-56-7580-01	C2
TCGA-94-A5I4-01	TCGA-94-A5I4-01	C2
TCGA-21-1079-01	TCGA-21-1079-01	C1
TCGA-22-5483-01	TCGA-22-5483-01	C2
TCGA-21-1081-01	TCGA-21-1081-01	C1
TCGA-85-7710-01	TCGA-85-7710-01	C1
TCGA-56-8624-01	TCGA-56-8624-01	C1
TCGA-33-4582-01	TCGA-33-4582-01	C2
TCGA-66-2767-01	TCGA-66-2767-01	C1
TCGA-66-2777-01	TCGA-66-2777-01	C2
TCGA-85-7699-01	TCGA-85-7699-01	C1
TCGA-66-2756-01	TCGA-66-2756-01	C2
TCGA-66-2791-01	TCGA-66-2791-01	C2
TCGA-NC-A5HD-01	TCGA-NC-A5HD-01	C2
TCGA-56-8623-01	TCGA-56-8623-01	C1
TCGA-66-2754-01	TCGA-66-2754-01	C2
TCGA-77-8138-01	TCGA-77-8138-01	C1
TCGA-O2-A5IB-01	TCGA-O2-A5IB-01	C2
TCGA-94-7943-01	TCGA-94-7943-01	C2
TCGA-43-8115-01	TCGA-43-8115-01	C2
TCGA-98-7454-01	TCGA-98-7454-01	C1
TCGA-39-5037-01	TCGA-39-5037-01	C2
TCGA-56-8082-01	TCGA-56-8082-01	C2
TCGA-34-5241-01	TCGA-34-5241-01	C1
TCGA-60-2723-01	TCGA-60-2723-01	C2
TCGA-85-A53L-01	TCGA-85-A53L-01	C2
TCGA-22-1000-01	TCGA-22-1000-01	C1
TCGA-66-2758-01	TCGA-66-2758-01	C2
TCGA-58-A46M-01	TCGA-58-A46M-01	C2
TCGA-58-A46J-01	TCGA-58-A46J-01	C2
TCGA-77-8130-01	TCGA-77-8130-01	C1
TCGA-56-6545-01	TCGA-56-6545-01	C1
TCGA-21-1071-01	TCGA-21-1071-01	C2
TCGA-21-1082-01	TCGA-21-1082-01	C2
TCGA-77-7463-01	TCGA-77-7463-01	C1
TCGA-46-3765-01	TCGA-46-3765-01	C2
TCGA-51-4081-01	TCGA-51-4081-01	C2
TCGA-39-5034-01	TCGA-39-5034-01	C1
TCGA-56-A49D-01	TCGA-56-A49D-01	C1
TCGA-85-A5B5-01	TCGA-85-A5B5-01	C2
TCGA-56-7223-01	TCGA-56-7223-01	C2
TCGA-NC-A5HQ-01	TCGA-NC-A5HQ-01	C2
TCGA-96-A4JL-01	TCGA-96-A4JL-01	C2
TCGA-85-A4CN-01	TCGA-85-A4CN-01	C2
TCGA-77-A5GH-01	TCGA-77-A5GH-01	C1
TCGA-96-8170-01	TCGA-96-8170-01	C1
TCGA-77-7140-01	TCGA-77-7140-01	C2
TCGA-21-1080-01	TCGA-21-1080-01	C2
TCGA-56-7582-01	TCGA-56-7582-01	C2
TCGA-21-1075-01	TCGA-21-1075-01	C2
TCGA-85-A513-01	TCGA-85-A513-01	C1
TCGA-66-2744-01	TCGA-66-2744-01	C1
TCGA-21-1070-01	TCGA-21-1070-01	C1
TCGA-63-7021-01	TCGA-63-7021-01	C2
TCGA-77-8136-01	TCGA-77-8136-01	C1
TCGA-22-5482-01	TCGA-22-5482-01	C2
TCGA-37-3783-01	TCGA-37-3783-01	C1
TCGA-96-7545-01	TCGA-96-7545-01	C2
TCGA-66-2795-01	TCGA-66-2795-01	C2
TCGA-58-A46L-01	TCGA-58-A46L-01	C2
TCGA-60-2713-01	TCGA-60-2713-01	C2
TCGA-85-8048-01	TCGA-85-8048-01	C1
TCGA-18-4721-01	TCGA-18-4721-01	C2
TCGA-37-3789-01	TCGA-37-3789-01	C1
TCGA-77-8008-01	TCGA-77-8008-01	C1
TCGA-77-8131-01	TCGA-77-8131-01	C1
TCGA-21-1083-01	TCGA-21-1083-01	C2
TCGA-77-A5G1-01	TCGA-77-A5G1-01	C1
TCGA-85-8276-01	TCGA-85-8276-01	C2
TCGA-56-8304-01	TCGA-56-8304-01	C2
TCGA-60-2715-01	TCGA-60-2715-01	C1
TCGA-43-7656-01	TCGA-43-7656-01	C2
TCGA-77-8133-01	TCGA-77-8133-01	C2
TCGA-77-8143-01	TCGA-77-8143-01	C2
TCGA-22-4613-01	TCGA-22-4613-01	C2
TCGA-18-3419-01	TCGA-18-3419-01	C2
TCGA-33-A4WN-01	TCGA-33-A4WN-01	C2
TCGA-34-5232-01	TCGA-34-5232-01	C2
TCGA-NC-A5HE-01	TCGA-NC-A5HE-01	C2
TCGA-63-A5MY-01	TCGA-63-A5MY-01	C2
TCGA-94-7557-01	TCGA-94-7557-01	C2
TCGA-56-8626-01	TCGA-56-8626-01	C1
TCGA-22-4593-01	TCGA-22-4593-01	C2
TCGA-85-A4JB-01	TCGA-85-A4JB-01	C1
TCGA-33-AASD-01	TCGA-33-AASD-01	C2
TCGA-56-8625-01	TCGA-56-8625-01	C2
TCGA-98-8022-01	TCGA-98-8022-01	C2
TCGA-66-2788-01	TCGA-66-2788-01	C1
TCGA-63-A5MV-01	TCGA-63-A5MV-01	C2
TCGA-22-5485-01	TCGA-22-5485-01	C2
TCGA-60-2725-01	TCGA-60-2725-01	C1
TCGA-56-8309-01	TCGA-56-8309-01	C1
TCGA-NC-A5HN-01	TCGA-NC-A5HN-01	C2
TCGA-39-5040-01	TCGA-39-5040-01	C1
TCGA-NC-A5HO-01	TCGA-NC-A5HO-01	C2
TCGA-22-1002-01	TCGA-22-1002-01	C1
TCGA-66-2783-01	TCGA-66-2783-01	C2
TCGA-85-A4CL-01	TCGA-85-A4CL-01	C2
TCGA-60-2712-01	TCGA-60-2712-01	C1
TCGA-85-8351-01	TCGA-85-8351-01	C1
TCGA-43-6770-01	TCGA-43-6770-01	C2
TCGA-34-5927-01	TCGA-34-5927-01	C2
TCGA-NK-A5CT-01	TCGA-NK-A5CT-01	C1
TCGA-66-2742-01	TCGA-66-2742-01	C2
TCGA-63-A5MB-01	TCGA-63-A5MB-01	C2
TCGA-60-2726-01	TCGA-60-2726-01	C2
TCGA-22-4599-01	TCGA-22-4599-01	C2
TCGA-77-A5G3-01	TCGA-77-A5G3-01	C2
TCGA-66-2790-01	TCGA-66-2790-01	C1
TCGA-43-2581-01	TCGA-43-2581-01	C1
TCGA-77-8139-01	TCGA-77-8139-01	C2
TCGA-77-8144-01	TCGA-77-8144-01	C2
TCGA-22-4596-01	TCGA-22-4596-01	C1
TCGA-63-A5MT-01	TCGA-63-A5MT-01	C1
TCGA-60-2696-01	TCGA-60-2696-01	C1
TCGA-66-2770-01	TCGA-66-2770-01	C1
TCGA-22-0944-01	TCGA-22-0944-01	C1
TCGA-56-8629-01	TCGA-56-8629-01	C2
TCGA-66-2763-01	TCGA-66-2763-01	C2
TCGA-66-2782-01	TCGA-66-2782-01	C1
TCGA-98-A53J-01	TCGA-98-A53J-01	C2
TCGA-85-7698-01	TCGA-85-7698-01	C2
TCGA-66-2781-01	TCGA-66-2781-01	C2
TCGA-33-4586-01	TCGA-33-4586-01	C2
TCGA-96-8169-01	TCGA-96-8169-01	C1
TCGA-85-A511-01	TCGA-85-A511-01	C2
TCGA-51-6867-01	TCGA-51-6867-01	C2
TCGA-77-A5G7-01	TCGA-77-A5G7-01	C2
TCGA-66-2727-01	TCGA-66-2727-01	C1
TCGA-46-3766-01	TCGA-46-3766-01	C1
TCGA-33-4532-01	TCGA-33-4532-01	C2
TCGA-18-3414-01	TCGA-18-3414-01	C2
TCGA-60-2720-01	TCGA-60-2720-01	C1
TCGA-85-8355-01	TCGA-85-8355-01	C1
TCGA-94-8490-01	TCGA-94-8490-01	C2
TCGA-34-2600-01	TCGA-34-2600-01	C2
TCGA-22-A5C4-01	TCGA-22-A5C4-01	C2
TCGA-46-3769-01	TCGA-46-3769-01	C1
TCGA-92-8064-01	TCGA-92-8064-01	C2
TCGA-60-2707-01	TCGA-60-2707-01	C1
TCGA-39-5027-01	TCGA-39-5027-01	C2
TCGA-43-2576-01	TCGA-43-2576-01	C1
TCGA-85-6560-01	TCGA-85-6560-01	C1
TCGA-18-3415-01	TCGA-18-3415-01	C2
TCGA-56-A4BY-01	TCGA-56-A4BY-01	C2
TCGA-68-8250-01	TCGA-68-8250-01	C1
TCGA-77-7335-01	TCGA-77-7335-01	C1
TCGA-21-1072-01	TCGA-21-1072-01	C2
TCGA-85-8277-01	TCGA-85-8277-01	C2
TCGA-O2-A52Q-01	TCGA-O2-A52Q-01	C1
TCGA-77-7138-01	TCGA-77-7138-01	C1
