# Supplementary material for: Prognostic Profiling of the EMT-Associated and Immunity-Related LncRNAs in Lung Squamous Cell Carcinomas
Source: Cells. 2022 Sep 15;11(18):2881. doi: 10.3390/cells11182881 (PMC9497331; doi:10.3390/cells11182881)
Supplement: Supplementary file 1 [file cells-11-02881-s001.zip › Table-S10.xlsx]

## Sheet: Sheet1
Clinical Features	TCGA-LUSC	GSE29013	GSE30219	GSE37745	GSE50081
OS
0	284	15	18	14	26
1	209	10	43	52	17
T Stage
T1	114		49		10
T2	286		6		33
T3	70		4
T4	23		2
N Stage
N0	316		52		27
N1	124		9		16
N2	40
N3	5
NX	8
M Stage
M0	405		61		43
M1	7
MX	81
Stage
I	241	8		40	27
II	158	8		15	16
III	83	9		11
IV	7
X	4
Gender
Female	128	7	5	20
Male	365	18	56	46
Tobacco
1	18
2	132
3	82
4	244
5	5
7	12
Age
<=68	253	20	42	39	17
>68	235	5	19	27	26
NA	5
