# Supplementary material for: Prognostic Profiling of the EMT-Associated and Immunity-Related LncRNAs in Lung Squamous Cell Carcinomas
Source: Cells. 2022 Sep 15;11(18):2881. doi: 10.3390/cells11182881 (PMC9497331; doi:10.3390/cells11182881)
Supplement: Supplementary file 1 [file cells-11-02881-s001.zip › Table-S2-GEO_LUSC_subtype.txt]

Tag	Sample	Cluster
GSM718769	GSM718769	C2
GSM718771	GSM718771	C1
GSM718776	GSM718776	C1
GSM718778	GSM718778	C2
GSM718779	GSM718779	C1
GSM718782	GSM718782	C1
GSM718786	GSM718786	C1
GSM718787	GSM718787	C2
GSM718792	GSM718792	C2
GSM718794	GSM718794	C2
GSM718795	GSM718795	C1
GSM718796	GSM718796	C1
GSM718798	GSM718798	C2
GSM718799	GSM718799	C1
GSM718802	GSM718802	C1
GSM718806	GSM718806	C2
GSM718807	GSM718807	C2
GSM718811	GSM718811	C2
GSM718814	GSM718814	C2
GSM718815	GSM718815	C2
GSM718816	GSM718816	C1
GSM718818	GSM718818	C2
GSM718819	GSM718819	C1
GSM718820	GSM718820	C1
GSM718821	GSM718821	C1
GSM1019138	GSM1019138	C1
GSM1019141	GSM1019141	C1
GSM1019142	GSM1019142	C1
GSM1019146	GSM1019146	C1
GSM1019151	GSM1019151	C1
GSM1019156	GSM1019156	C1
GSM1019157	GSM1019157	C1
GSM1019159	GSM1019159	C1
GSM1019168	GSM1019168	C2
GSM1019172	GSM1019172	C2
GSM1019177	GSM1019177	C2
GSM1019184	GSM1019184	C2
GSM1019191	GSM1019191	C1
GSM1019193	GSM1019193	C1
GSM1019195	GSM1019195	C1
GSM1019198	GSM1019198	C1
GSM1019199	GSM1019199	C2
GSM1019201	GSM1019201	C1
GSM1019202	GSM1019202	C2
GSM1019206	GSM1019206	C1
GSM1019209	GSM1019209	C1
GSM1019212	GSM1019212	C1
GSM1019215	GSM1019215	C2
GSM1019221	GSM1019221	C2
GSM1019226	GSM1019226	C2
GSM1019227	GSM1019227	C2
GSM1019229	GSM1019229	C2
GSM1019232	GSM1019232	C2
GSM1019233	GSM1019233	C2
GSM1019235	GSM1019235	C1
GSM1019238	GSM1019238	C2
GSM1019240	GSM1019240	C1
GSM1019241	GSM1019241	C1
GSM1019245	GSM1019245	C1
GSM1019246	GSM1019246	C1
GSM1019250	GSM1019250	C2
GSM1019251	GSM1019251	C1
GSM1019252	GSM1019252	C2
GSM1019255	GSM1019255	C2
GSM1019263	GSM1019263	C1
GSM1019266	GSM1019266	C1
GSM1019267	GSM1019267	C1
GSM1019269	GSM1019269	C2
GSM1019271	GSM1019271	C2
GSM1019276	GSM1019276	C2
GSM1019277	GSM1019277	C2
GSM1019278	GSM1019278	C1
GSM1019279	GSM1019279	C2
GSM1019280	GSM1019280	C2
GSM1019281	GSM1019281	C1
GSM1019282	GSM1019282	C2
GSM1019284	GSM1019284	C1
GSM1019291	GSM1019291	C1
GSM1019293	GSM1019293	C2
GSM1019294	GSM1019294	C2
GSM1019296	GSM1019296	C1
GSM1019297	GSM1019297	C1
GSM1019306	GSM1019306	C1
GSM1019307	GSM1019307	C2
GSM1019319	GSM1019319	C1
GSM1019322	GSM1019322	C1
GSM1019323	GSM1019323	C1
GSM1019325	GSM1019325	C1
GSM1019326	GSM1019326	C1
GSM1019329	GSM1019329	C1
GSM1019331	GSM1019331	C2
GSM1465993	GSM1465993	C2
GSM1465994	GSM1465994	C1
GSM1465998	GSM1465998	C2
GSM748056	GSM748056	C1
GSM748059	GSM748059	C2
GSM748061	GSM748061	C1
GSM748062	GSM748062	C1
GSM748063	GSM748063	C2
GSM748065	GSM748065	C1
GSM748066	GSM748066	C2
GSM748067	GSM748067	C2
GSM748072	GSM748072	C2
GSM748074	GSM748074	C2
GSM748076	GSM748076	C1
GSM748084	GSM748084	C1
GSM748088	GSM748088	C1
GSM748093	GSM748093	C1
GSM748095	GSM748095	C2
GSM748097	GSM748097	C2
GSM748098	GSM748098	C2
GSM748099	GSM748099	C1
GSM748105	GSM748105	C1
GSM748106	GSM748106	C2
GSM748109	GSM748109	C1
GSM748110	GSM748110	C1
GSM748112	GSM748112	C1
GSM748115	GSM748115	C1
GSM748117	GSM748117	C2
GSM748119	GSM748119	C2
GSM748120	GSM748120	C2
GSM748132	GSM748132	C1
GSM748133	GSM748133	C1
GSM748136	GSM748136	C2
GSM748141	GSM748141	C1
GSM748145	GSM748145	C2
GSM748148	GSM748148	C1
GSM748151	GSM748151	C1
GSM748154	GSM748154	C1
GSM748155	GSM748155	C2
GSM748156	GSM748156	C1
GSM748159	GSM748159	C2
GSM748163	GSM748163	C2
GSM748165	GSM748165	C1
GSM748172	GSM748172	C2
GSM748177	GSM748177	C2
GSM748182	GSM748182	C2
GSM748183	GSM748183	C1
GSM748191	GSM748191	C1
GSM748192	GSM748192	C2
GSM748193	GSM748193	C2
GSM748195	GSM748195	C1
GSM748280	GSM748280	C1
GSM748281	GSM748281	C1
GSM748282	GSM748282	C1
GSM748283	GSM748283	C1
GSM748284	GSM748284	C1
GSM748285	GSM748285	C2
GSM748286	GSM748286	C2
GSM748287	GSM748287	C2
GSM748288	GSM748288	C2
GSM748312	GSM748312	C1
GSM1213674	GSM1213674	C1
GSM1213675	GSM1213675	C2
GSM1213684	GSM1213684	C2
GSM1213701	GSM1213701	C1
GSM1213705	GSM1213705	C2
GSM1213706	GSM1213706	C1
GSM1213708	GSM1213708	C1
GSM1213709	GSM1213709	C1
GSM1213711	GSM1213711	C1
GSM1213712	GSM1213712	C2
GSM1213714	GSM1213714	C1
GSM1213718	GSM1213718	C2
GSM1213719	GSM1213719	C1
GSM1213729	GSM1213729	C2
GSM1213731	GSM1213731	C1
GSM1213732	GSM1213732	C2
GSM1213744	GSM1213744	C2
GSM1213748	GSM1213748	C2
GSM1213765	GSM1213765	C2
GSM1213766	GSM1213766	C2
GSM1213767	GSM1213767	C2
GSM1213771	GSM1213771	C1
GSM1213772	GSM1213772	C1
GSM1213778	GSM1213778	C1
GSM1213786	GSM1213786	C2
GSM1213789	GSM1213789	C2
GSM1213790	GSM1213790	C1
GSM1213791	GSM1213791	C1
GSM1213796	GSM1213796	C1
GSM1213802	GSM1213802	C2
GSM1213813	GSM1213813	C1
GSM1213815	GSM1213815	C2
GSM1213817	GSM1213817	C2
GSM1213821	GSM1213821	C2
GSM1213822	GSM1213822	C1
GSM1213828	GSM1213828	C1
GSM1213829	GSM1213829	C2
GSM1213830	GSM1213830	C2
GSM1213835	GSM1213835	C2
GSM1213838	GSM1213838	C1
GSM1213839	GSM1213839	C1
GSM1213841	GSM1213841	C2
GSM1213843	GSM1213843	C1
