# Supplementary material for: Prognostic Profiling of the EMT-Associated and Immunity-Related LncRNAs in Lung Squamous Cell Carcinomas
Source: Cells. 2022 Sep 15;11(18):2881. doi: 10.3390/cells11182881 (PMC9497331; doi:10.3390/cells11182881)
Supplement: Supplementary file 1 [file cells-11-02881-s001.zip › Table-S3-TCGA.mut.dat.csv]

	C1	C2	P.value
CDH10	29	62	0.0451151637954284
FAT3	38	33	0.0264312298979313
NFE2L2	16	57	0.000260992763728249
TPTE	15	42	0.0149709849015677
NRXN1	27	22	0.0461269791251253
MYH8	26	18	0.0153638253899433
GRM8	12	33	0.0392775042274101
DCAF4L2	9	32	0.00808824444136571
PPP1R3A	22	15	0.0235061786110137
SPATA31D1	8	26	0.0307652486857579
OTOF	8	26	0.0307652486857579
TLR4	8	25	0.0441954702988816
ZNF521	7	26	0.0167537966565068
AKAP9	20	14	0.0453688764821004
LRRTM4	8	27	0.0310046558776551
PTPRD	19	12	0.0233261484103525
FBN3	20	14	0.0453688764821004
OR4C12	7	26	0.0167537966565068
CNTN3	6	21	0.0442344507158977
FSTL5	18	12	0.0357861223019364
NDST4	6	24	0.0200964445878774
RASA1	23	6	2.20936894506911e-05
RGS7	3	24	0.000920177434926273
FLNA	16	10	0.0396567059584235
SAGE1	6	21	0.0442344507158977
HSPG2	15	8	0.0277807460123059
TGM6	3	18	0.0113639011200074
WDR7	16	8	0.0109950335021897
AFF2	14	8	0.0437771460433533
ARHGAP31	3	18	0.0113639011200074
KIF1B	13	6	0.0173084386100383
MED12	15	7	0.0131330160216604
KIAA1755	1	19	0.000343217218210221
CHD5	13	7	0.0358409181247966
IGSF1	13	7	0.0358409181247966
LATS1	3	17	0.0184681725367697
RASAL1	12	6	0.0296009984459259
DCAF8L1	13	7	0.0358409181247966
DENND2A	3	17	0.0184681725367697
TNRC18	13	7	0.0358409181247966
KCNC2	3	15	0.0478848059715205
MYH7B	3	15	0.0478848059715205
PCDHB14	12	5	0.0211414650868342
CALN1	3	14	0.0474642352496149
CHRD	3	15	0.0478848059715205
PCDHB11	1	16	0.00185157422027365
SIPA1L1	11	5	0.0358420189142098
ANKHD1-EIF4EBP3	2	15	0.0115247422962484
ATP4A	11	5	0.0358420189142098
OR4K5	3	14	0.0474642352496149
UNC5C	11	4	0.0146398314435013
ABL2	12	4	0.00800159737544962
CYLC1	12	4	0.00800159737544962
DCT	11	5	0.0358420189142098
PRR23B	11	5	0.0358420189142098
RAG1	11	5	0.0358420189142098
ACSBG1	11	3	0.00515505436157612
ADAD1	2	13	0.0312729835933139
BCORL1	13	2	0.000623912192673916
EDNRB	1	12	0.0185279020139333
GAS2L3	1	12	0.0185279020139333
MTRR	2	13	0.0312729835933139
NCKAP5L	12	3	0.00259093829598177
OR10G9	2	13	0.0312729835933139
RASGRP3	2	13	0.0312729835933139
SLC5A11	2	13	0.0312729835933139
TPTE2	2	13	0.0312729835933139
CSRNP3	10	4	0.0264049241513839
EML1	1	13	0.0104011111479129
EML5	1	12	0.0185279020139333
MADD	9	2	0.009626858778055
PCDHGB5	10	3	0.010102290704449
PLXNA1	12	2	0.00123362478236133
PVRL4	10	4	0.0264049241513839
SCYL2	9	4	0.0467734827872551
ZRANB3	1	13	0.0104011111479129
ADAM23	9	4	0.0467734827872551
AHRR	1	12	0.0185279020139333
CMTR2	10	3	0.010102290704449
DAGLA	9	4	0.0467734827872551
FAM21A	9	4	0.0467734827872551
GALC	1	10	0.0308559427106937
LRRC32	9	4	0.0467734827872551
OR8U1	9	4	0.0467734827872551
OR9A2	9	4	0.0467734827872551
SEMG2	9	4	0.0467734827872551
SLC4A4	10	3	0.010102290704449
TAF2	1	11	0.0182942311000344
C17orf104	1	10	0.0308559427106937
CBLN2	0	12	0.00191087954678815
DISP2	1	10	0.0308559427106937
OGT	9	3	0.032872595370136
OR5H6	10	1	0.000870970011906929
SOGA1	1	11	0.0182942311000344
ABCC5	9	1	0.00198091365519876
BRD8	9	2	0.009626858778055
DAXX	0	7	0.0449377489446279
DUSP22	0	9	0.0123556814117419
FERD3L	1	10	0.0308559427106937
KCNJ1	9	2	0.009626858778055
KPNA4	0	10	0.00656202910439077
NRIP1	8	2	0.0189174543968234
NXF5	1	10	0.0308559427106937
PLOD2	1	10	0.0308559427106937
RGS3	1	10	0.0308559427106937
ZFYVE9	8	2	0.0189174543968234
ZNF100	0	11	0.00352216873994997
ZNF667	1	10	0.0308559427106937
ABCA2	7	2	0.0367301539258184
CDR1	0	9	0.0123556814117419
CHGB	7	2	0.0367301539258184
DPH2	8	1	0.00445199871368529
HEATR5A	8	2	0.0189174543968234
HTR7	8	1	0.00445199871368529
MST1R	0	9	0.0123556814117419
NCKAP1	0	9	0.0123556814117419
OR51F1	10	0	0.000124424287415275
PTCHD1	7	2	0.0367301539258184
SMAD4	8	2	0.0189174543968234
SYT3	8	2	0.0189174543968234
ZIC3	0	9	0.0123556814117419
AKAP17A	7	2	0.0367301539258184
ARID4B	7	2	0.0367301539258184
ARMCX2	7	2	0.0367301539258184
CACHD1	7	2	0.0367301539258184
CREB3L3	0	9	0.0123556814117419
DRC1	7	2	0.0367301539258184
EIF3A	8	1	0.00445199871368529
ERBB2IP	7	2	0.0367301539258184
GIN1	0	9	0.0123556814117419
GPRASP2	7	2	0.0367301539258184
HIST1H1C	0	8	0.0234836512031655
IGSF3	0	9	0.0123556814117419
MYO1A	7	1	0.00986854816125787
OASL	0	9	0.0123556814117419
PADI2	8	1	0.00445199871368529
SEC23IP	7	2	0.0367301539258184
SERPINA12	0	9	0.0123556814117419
SPIDR	7	2	0.0367301539258184
SULT1B1	0	9	0.0123556814117419
TNFAIP3	7	2	0.0367301539258184
ZNF500	0	7	0.0449377489446279
CPA4	0	8	0.0234836512031655
ELAVL4	6	1	0.0215197717125468
GHRHR	0	7	0.0449377489446279
IFI44	7	1	0.00986854816125787
KCNF1	0	8	0.0234836512031655
NCF2	8	0	0.000770287167470473
OR7C2	7	1	0.00986854816125787
ORC1	7	1	0.00986854816125787
RIPK2	7	1	0.00986854816125787
RNF10	7	1	0.00986854816125787
SLFN13	0	7	0.0449377489446279
TMPRSS7	0	8	0.0234836512031655
ZNF615	6	1	0.0215197717125468
ZSCAN20	0	7	0.0449377489446279
ALDH18A1	6	1	0.0215197717125468
ARHGEF10	0	7	0.0449377489446279
BARD1	7	0	0.0019075697916939
BMS1	0	7	0.0449377489446279
CAND2	0	7	0.0449377489446279
CAPN9	0	6	0.0449271433870358
CAPRIN1	0	7	0.0449377489446279
CEMIP	6	1	0.0215197717125468
CTCFL	7	0	0.0019075697916939
DENND1A	0	7	0.0449377489446279
DMP1	6	1	0.0215197717125468
DNA2	0	7	0.0449377489446279
ENPP4	6	1	0.0215197717125468
FRMD6	6	1	0.0215197717125468
GABRR1	0	7	0.0449377489446279
GCA	0	6	0.0449271433870358
H1FNT	6	1	0.0215197717125468
HCN2	6	1	0.0215197717125468
IRF4	6	1	0.0215197717125468
KLF10	0	7	0.0449377489446279
KRT84	0	7	0.0449377489446279
LCK	6	1	0.0215197717125468
LNX1	6	1	0.0215197717125468
MAP9	0	7	0.0449377489446279
MAPT	0	7	0.0449377489446279
MMEL1	6	1	0.0215197717125468
MMP2	0	7	0.0449377489446279
MS4A4A	0	7	0.0449377489446279
MSH6	0	7	0.0449377489446279
PRAMEF2	6	1	0.0215197717125468
PRB1	6	1	0.0215197717125468
PREP	6	1	0.0215197717125468
PSD3	0	7	0.0449377489446279
RUNDC3B	0	7	0.0449377489446279
RUVBL1	0	7	0.0449377489446279
SDE2	0	6	0.0449271433870358
SERPINA10	0	7	0.0449377489446279
SLC22A10	0	7	0.0449377489446279
SLC26A10	6	1	0.0215197717125468
SOX3	0	7	0.0449377489446279
TBR1	0	7	0.0449377489446279
TMX3	6	1	0.0215197717125468
VCL	6	1	0.0215197717125468
VPS41	6	1	0.0215197717125468
ZNF383	6	1	0.0215197717125468
ZNF776	0	6	0.0449271433870358
ZNF783	0	6	0.0449271433870358
AADACL2	0	6	0.0449271433870358
AEBP1	6	0	0.00470931292324432
AGO1	0	6	0.0449271433870358
ANKK1	0	6	0.0449271433870358
C1orf116	0	6	0.0449271433870358
CCDC151	0	6	0.0449271433870358
CCDC74A	0	6	0.0449271433870358
CFLAR	0	6	0.0449271433870358
CHST10	0	6	0.0449271433870358
CPXM2	6	0	0.00470931292324432
CST4	0	6	0.0449271433870358
DIS3L2	0	6	0.0449271433870358
EPB41L1	0	6	0.0449271433870358
ERN1	5	0	0.0115902779199018
EXTL1	0	6	0.0449271433870358
FAN1	6	0	0.00470931292324432
FAR2	0	6	0.0449271433870358
FRZB	0	6	0.0449271433870358
GBP2	5	0	0.0115902779199018
GGH	0	6	0.0449271433870358
GRAMD4	0	6	0.0449271433870358
GRHL1	0	6	0.0449271433870358
GRK1	0	6	0.0449271433870358
HEATR3	0	6	0.0449271433870358
HOXD9	0	6	0.0449271433870358
IFT74	0	6	0.0449271433870358
IMP4	0	6	0.0449271433870358
KLHL36	0	6	0.0449271433870358
LRRC8A	0	6	0.0449271433870358
PCIF1	0	6	0.0449271433870358
PEX5	0	6	0.0449271433870358
PI16	0	6	0.0449271433870358
PIP5K1C	6	0	0.00470931292324432
PRR19	6	0	0.00470931292324432
RAD54B	0	6	0.0449271433870358
RFC1	6	0	0.00470931292324432
SLC14A1	0	6	0.0449271433870358
SLC22A13	0	6	0.0449271433870358
SLC25A31	0	6	0.0449271433870358
SMAD1	0	6	0.0449271433870358
STAM	0	6	0.0449271433870358
STAU2	0	6	0.0449271433870358
TBC1D3B	0	6	0.0449271433870358
TMEM163	0	6	0.0449271433870358
TMEM26	0	6	0.0449271433870358
UBE2E3	0	6	0.0449271433870358
USP2	0	6	0.0449271433870358
ZNF154	0	6	0.0449271433870358
ZNF670	0	6	0.0449271433870358
B4GALT4	5	0	0.0115902779199018
C1R	5	0	0.0115902779199018
CACNG2	5	0	0.0115902779199018
CC2D2A	5	0	0.0115902779199018
CENPQ	5	0	0.0115902779199018
CYP21A2	5	0	0.0115902779199018
FCER1A	4	0	0.0284380014941921
HIST1H4B	5	0	0.0115902779199018
IL1RL2	4	0	0.0284380014941921
LSM8	5	0	0.0115902779199018
MORF4L1	5	0	0.0115902779199018
OR5AP2	5	0	0.0115902779199018
SLC30A9	5	0	0.0115902779199018
SLC38A6	5	0	0.0115902779199018
VIPR2	5	0	0.0115902779199018
ZNF880	5	0	0.0115902779199018
ACAP1	4	0	0.0284380014941921
ACTR5	4	0	0.0284380014941921
AMPD2	4	0	0.0284380014941921
ANKZF1	4	0	0.0284380014941921
AQP12B	4	0	0.0284380014941921
ASCL1	4	0	0.0284380014941921
BRPF1	4	0	0.0284380014941921
CA7	4	0	0.0284380014941921
CCDC144A	4	0	0.0284380014941921
CSRP2BP	4	0	0.0284380014941921
DEPDC4	4	0	0.0284380014941921
DUSP12	4	0	0.0284380014941921
FAM98C	4	0	0.0284380014941921
FOXF1	4	0	0.0284380014941921
GPR162	4	0	0.0284380014941921
HMGB4	4	0	0.0284380014941921
HTRA3	4	0	0.0284380014941921
KCTD21	4	0	0.0284380014941921
LEPROT	4	0	0.0284380014941921
LRRC18	4	0	0.0284380014941921
MATR3	4	0	0.0284380014941921
MMRN2	4	0	0.0284380014941921
NEK4	4	0	0.0284380014941921
NEK8	4	0	0.0284380014941921
NOA1	4	0	0.0284380014941921
NOC3L	4	0	0.0284380014941921
OR2V2	4	0	0.0284380014941921
P2RX2	4	0	0.0284380014941921
POR	4	0	0.0284380014941921
RBFOX2	4	0	0.0284380014941921
SCARB1	4	0	0.0284380014941921
SLC25A12	4	0	0.0284380014941921
SLC36A1	4	0	0.0284380014941921
SLC7A8	4	0	0.0284380014941921
TRIM11	4	0	0.0284380014941921
TUBA1A	4	0	0.0284380014941921
UGT1A7	4	0	0.0284380014941921
ZNF749	4	0	0.0284380014941921
ZNF845	4	0	0.0284380014941921
ZRANB2	4	0	0.0284380014941921
