# Supplementary material for: Prognostic Profiling of the EMT-Associated and Immunity-Related LncRNAs in Lung Squamous Cell Carcinomas
Source: Cells. 2022 Sep 15;11(18):2881. doi: 10.3390/cells11182881 (PMC9497331; doi:10.3390/cells11182881)
Supplement: Supplementary file 1 [file cells-11-02881-s001.zip › Table-S4-TCGA.TF_activities.anova.res.txt]

Tag	F.value	p.value	effect.size
AHR	24	1.28e-06	0.0466830706204699
AR	0.00847	0.927	1.72439650505881e-05
ARID2	69.5	7.72e-16	0.124006350745674
ARNT	0.758	0.385	0.00154047415691266
ASCL1	7.65	0.00588	0.0153470969234966
ATF3	46.3	3.03e-11	0.0860947448487408
ATF7	32.1	2.51e-08	0.0613410951497903
BACH1	102	5.47e-22	0.172560788506899
BACH2	18	2.67e-05	0.0353262285069861
BATF	111	1.46e-23	0.184567101709357
BCL11A	1.48	0.225	0.00299802293300176
BCL6	36.9	2.55e-09	0.0698146194655707
BHLHE40	2.71	0.101	0.00547955396473078
CEBPA	230	6.03e-43	0.319381772570691
CEBPB	229	1e-42	0.317983084831631
CEBPG	103	4.16e-22	0.17347401958284
CLOCK	60.2	4.95e-14	0.109251933686908
CREB1	30.2	6.35e-08	0.057895540116299
CREB3	15.2	0.000109	0.0300781384503065
CREM	53.8	9.21e-13	0.0987624916888682
CTCF	2.68	0.102	0.00542171280228105
CTCFL	9.06	0.00275	0.0181125385699551
CUX1	17.5	3.47e-05	0.0343465326873182
DUX4	3.02	0.0827	0.00611909969045795
E2F1	110	2.77e-23	0.182457821549654
E2F4	171	1.15e-33	0.257802889592855
E2F6	41.8	2.46e-10	0.0784263927677504
E2F7	0.0898	0.765	0.000182947463743195
EBF1	91.3	5.92e-20	0.156781658152343
EGR1	93.7	2.09e-20	0.160305355938422
ELF1	3.2	0.0744	0.00646966252906663
ELF3	4.11	0.0432	0.00829688505416157
ELK1	124	7.4e-26	0.201796289086911
ESR1	135	1.12e-27	0.215215438252625
ESRRA	3.76	0.0532	0.00759016385873125
ETS1	271	7.54e-49	0.355897986733643
ETS2	156	2.66e-31	0.241266350135655
ETV1	0.419	0.518	0.000852623880719469
FOS	85.9	5.94e-19	0.148908958393641
FOXA1	30.1	6.59e-08	0.0577569658902901
FOXJ2	14.1	0.000198	0.0278501086994161
FOXK2	32.9	1.7e-08	0.0627854343104966
FOXM1	32	2.61e-08	0.0611965286622421
FOXO1	74.5	8.45e-17	0.131758506291833
FOXO3	110	1.98e-23	0.183574935554048
FOXP1	0.0534	0.817	0.00010875046862733
FOXP2	18.2	2.4e-05	0.0357184909648677
GABPA	85.4	7.43e-19	0.148143152396897
GATA2	128	1.49e-26	0.206955725770825
GATA3	5.41	0.0205	0.0108901545177222
GATA6	47.6	1.64e-11	0.0883198753514545
GFI1B	1.63	0.202	0.00331862183873559
GRHL2	0.0465	0.829	9.46439034908575e-05
HBP1	16.7	5.12e-05	0.032890232777326
HIF1A	75.5	5.53e-17	0.133240833564929
HMBOX1	26.6	3.66e-07	0.0513680575806664
HNF1A	15.3	0.000103	0.0302650836983421
HNF1B	8.21	0.00434	0.0164472937362689
HNF4A	5.08	0.0246	0.0102445298288448
HNF4G	48.3	1.16e-11	0.0895815735318503
HOXB13	0.657	0.418	0.00133583345945475
IKZF1	131	4.09e-27	0.211088028989294
IRF1	71.9	2.68e-16	0.127717342700844
IRF2	41	3.61e-10	0.077021136689884
IRF3	68.8	1.07e-15	0.122867042199942
IRF4	58.7	9.68e-14	0.106856062864167
JUN	136	7e-28	0.21669356721586
JUNB	85.1	8.48e-19	0.147690338127958
KLF1	10	0.00165	0.019979512441383
KLF13	14.1	0.000192	0.0279615189516007
KLF5	5.06	0.0249	0.0102067537002392
KLF6	60.2	5.1e-14	0.109147587726664
KLF9	47.3	1.84e-11	0.0879160643715719
LYL1	143	3.53e-29	0.226106831835557
MAF	203	8.49e-39	0.29249964114413
MAFB	31.3	3.72e-08	0.0598856516334965
MAFF	8.59	0.00354	0.0171951123232896
MAFG	4.33	0.0379	0.00875111691406781
MAFK	0.332	0.565	0.000675144521909458
MAX	1.37	0.242	0.00279042506101543
MAZ	1.1	0.294	0.00224377254258902
MBD1	115	2.49e-24	0.190379380597462
MBD2	17.2	3.98e-05	0.0338337405267534
MEF2A	137	4.15e-28	0.21834681054834
MEF2B	15.4	9.83e-05	0.0304532547853546
MEF2C	110	2.1e-23	0.183370012248771
MEIS1	23.3	1.86e-06	0.0452958390086699
MEIS2	1.79	0.182	0.00362332917088171
MITF	15.6	9.18e-05	0.0307083777386428
MNT	0.0676	0.795	0.000137734632744657
MXI1	6.76	0.00961	0.0135779188093184
MYB	2.76	0.0971	0.00559466974705796
MYBL2	11.2	0.000858	0.0223968825122731
MYC	184	9.15e-36	0.272192954004821
MYOD1	4.58	0.0328	0.0092412285400805
NANOG	0.0449	0.832	9.14724189990419e-05
NEUROD1	8.98	0.00286	0.0179692349212417
NFATC1	108	5.62e-23	0.180120663544988
NFE2	115	2.74e-24	0.190059884609421
NFE2L1	6.03	0.0144	0.012135994439971
NFIC	36.7	2.69e-09	0.0696152986728628
NFKB1	234	1.95e-43	0.322486599904535
NFYB	120	4.09e-25	0.196264742992406
NR2C2	334	2.68e-57	0.404818336803225
NR2F1	5.27	0.0221	0.01062010310378
NR2F6	0.547	0.46	0.00111286127481427
NR4A1	124	8.55e-26	0.201330868671474
NR5A2	32.3	2.24e-08	0.0617672463026716
NRF1	208	1.59e-39	0.297291000115064
ONECUT1	18.1	2.48e-05	0.035601305781717
PAX5	63.5	1.12e-14	0.114541927857811
PBX2	0.218	0.64	0.000444551977098899
PBX3	58	1.38e-13	0.105596805337376
PDX1	0.0518	0.82	0.000105500904147339
PKNOX1	73.5	1.33e-16	0.130165298975451
POU2F1	73	1.68e-16	0.129357748664201
POU4F2	3.77	0.0527	0.0076240338754631
POU5F1	0.329	0.567	0.000669580261590517
PPARA	61.1	3.32e-14	0.110682247704935
PPARG	8.44	0.00385	0.0168895304041436
PRDM1	27.1	2.89e-07	0.0522423763246399
PRDM14	4.46	0.0351	0.00900994872030138
PROX1	3.08	0.0798	0.00623603654384684
RARA	155	3.47e-31	0.240445826876581
RBPJ	94	1.9e-20	0.160630912083836
RELA	204	5.85e-39	0.293569403743134
RFX1	8.36	0.004	0.016748297851251
RUNX2	160	6.48e-32	0.245587746167517
SIX2	0.389	0.533	0.000791838788873637
SIX5	24.5	1.03e-06	0.0475102771010224
SMAD3	94.1	1.77e-20	0.160871034684431
SMAD4	63.6	1.07e-14	0.11471231557894
SNAI2	21.5	4.48e-06	0.042006894670575
SNAPC4	160	6.83e-32	0.2454262426526
SOX11	21.3	5e-06	0.0415940067595617
SOX13	6.22	0.0129	0.0125154397326393
SOX6	2.85	0.0922	0.00576594241721024
SP1	147	9.52e-30	0.230195728491344
SP3	198	5.54e-38	0.287099206083338
SP4	12.2	0.000521	0.0242454765471457
SPI1	247	1.96e-45	0.335014982407905
SPIB	40.1	5.43e-10	0.0755225823033214
STAT1	72.9	1.71e-16	0.129293923095189
STAT2	37.2	2.16e-09	0.0704256035762121
STAT3	223	8.21e-42	0.312135191852721
TBP	178	6.24e-35	0.266511894868271
TBX21	70.5	4.98e-16	0.125542880860463
TCF12	72.6	1.93e-16	0.128878852238128
TCF4	26.8	3.32e-07	0.0517307218970437
TCF7	73.4	1.36e-16	0.130095336261297
TEAD1	78.9	1.25e-17	0.138410869429116
TEAD2	35.2	5.58e-09	0.0669259804844428
TEAD4	123	1.36e-25	0.199832623819889
TFAP2A	80.8	5.51e-18	0.1412448725034
TFAP4	0.923	0.337	0.00187560814571204
THAP1	6.73	0.00978	0.0135161405815861
THAP11	150	3.21e-30	0.233569730277362
TP53	227	1.91e-42	0.316184521547684
TP73	0.923	0.337	0.00187688913074141
USF1	58.5	1.08e-13	0.10646303726231
USF2	164	1.55e-32	0.249944316025238
WT1	75.4	5.7e-17	0.133129538159377
YY1	126	3.61e-26	0.204108734362559
ZBTB7A	3.86	0.0499	0.00780710045579275
ZEB2	43.3	1.19e-10	0.0810857608805747
ZFX	141	8.04e-29	0.223521291946859
ZKSCAN1	3.56	0.0599	0.00719209326868523
ZNF143	65.6	4.5e-15	0.117783348730283
ZNF263	0.0598	0.807	0.000121879116035355
ZNF384	14.5	0.00016	0.0286398765613957
ZNF639	31.7	3.08e-08	0.0605829524264655
ZNF740	86.4	4.9e-19	0.149572921104463
