# Supplementary material for: Prognostic Profiling of the EMT-Associated and Immunity-Related LncRNAs in Lung Squamous Cell Carcinomas
Source: Cells. 2022 Sep 15;11(18):2881. doi: 10.3390/cells11182881 (PMC9497331; doi:10.3390/cells11182881)
Supplement: Supplementary file 1 [file cells-11-02881-s001.zip › Table-S5-GEO.TF_activities.anova.res.txt]

Tag	F.value	p.value	effect.size
AHR	30	1.33e-07	0.134558042076876
AR	2.65	0.105	0.0135278122315298
ARID2	0.857	0.356	0.00441933156766042
ARNT	10.9	0.00115	0.0533969329447683
ASCL1	6.24	0.0133	0.0313409210689241
ATF3	19.2	1.92e-05	0.0905319897141684
ATF7	11.1	0.00103	0.0544110406259921
BACH1	7.09	0.0084	0.035443054121059
BACH2	16.3	7.89e-05	0.077771809216342
BATF	30.3	1.15e-07	0.135836609108755
BCL11A	1.79	0.182	0.00920208102702051
BCL6	7.09	0.00841	0.0354291405374629
BHLHE40	2.95	0.0875	0.0150536590695692
CEBPA	35.5	1.18e-08	0.155405361993159
CEBPB	53.7	6.17e-12	0.217742298180468
CEBPG	23.8	2.28e-06	0.109585340065872
CLOCK	8.12	0.00485	0.0403750481600364
CREB1	1.24	0.267	0.00638069167216902
CREM	4.15	0.0431	0.0210396805253168
CTCF	15.3	0.000127	0.073447429182776
CTCFL	0.979	0.324	0.00504482599683132
CUX1	0.00512	0.943	2.65398477598858e-05
DUX4	0.108	0.742	0.000561765304240949
E2F1	45	2.13e-10	0.189053695951127
E2F4	45.9	1.47e-10	0.19211002937929
E2F6	11.3	0.000913	0.0555171830682052
E2F7	2.29	0.132	0.0117210835181482
EBF1	29.7	1.56e-07	0.133200611194767
EGR1	12.1	0.000624	0.0589845404055908
ELF1	11.3	0.00095	0.0551571567909066
ELF3	0.107	0.744	0.000554025487994293
ELK1	16.9	5.92e-05	0.0803703946932056
ESR1	44.3	2.89e-10	0.186539322045208
ESRRA	3.43	0.0657	0.0174478836738388
ETS1	52.8	8.76e-12	0.214947546828633
ETS2	31.4	7.25e-08	0.139836350991427
ETV1	3.22	0.0744	0.0164024685289059
FOS	63.2	1.53e-13	0.246675802560708
FOXA1	5	0.0265	0.0252357136478784
FOXJ2	0.109	0.742	0.000562048987924288
FOXK2	15.1	0.000138	0.0726834068580255
FOXM1	10.9	0.00116	0.0533698451684326
FOXO1	2.49	0.116	0.0127616744836813
FOXO3	14.5	0.000185	0.0700570029641075
FOXP1	6.7	0.0104	0.0335483104982863
FOXP2	1.15	0.284	0.00594020986297657
GABPA	15.6	0.00011	0.0747355524745321
GATA2	34.5	1.83e-08	0.151657399177477
GATA3	18.1	3.24e-05	0.0858116168441156
GATA6	19.6	1.58e-05	0.0922736454525553
GFI1B	1.78	0.184	0.0091367270281913
GRHL2	0.252	0.617	0.00130156134153056
HBP1	0.0359	0.85	0.00018604060874779
HIF1A	51.5	1.53e-11	0.210481357936548
HMBOX1	0.0648	0.799	0.000335426665495511
HNF1B	0.0286	0.866	0.000148145305430229
HNF4A	0.152	0.697	0.000784879962833573
HNF4G	0.153	0.696	0.000790493888767514
HOXB13	13	0.000402	0.0629782932317751
IKZF1	39.8	1.85e-09	0.171118251004947
IRF1	18.4	2.81e-05	0.0870854804436995
IRF2	13.1	0.000382	0.0634429386684245
IRF3	30.4	1.13e-07	0.135964117091545
IRF4	19.5	1.66e-05	0.0918254427209012
JUN	68.1	2.43e-14	0.260712689550449
JUNB	14.9	0.000154	0.07169788248372
KLF1	3.12	0.0791	0.0158918067181025
KLF13	0.0763	0.783	0.000395354464224592
KLF5	11.1	0.00101	0.054586213276456
KLF6	13.1	0.000373	0.06365124369929
KLF9	0.105	0.747	0.000541174880389248
LYL1	24.9	1.34e-06	0.114315129648128
MAF	44.3	2.79e-10	0.186836838941118
MAFB	10	0.00178	0.0494749946798393
MAFF	8.44	0.00409	0.0419101932055872
MAFG	7.78	0.00583	0.0387289761564522
MAFK	8.7	0.00358	0.043134058240191
MAX	0.185	0.668	0.000955175602682843
MAZ	3.8	0.0526	0.0193290062287296
MBD1	53.2	7.74e-12	0.215933616582182
MBD2	10.1	0.00172	0.04975254595377
MEF2A	39.8	1.9e-09	0.170899400840413
MEF2B	8.07	0.00499	0.0401237352970381
MEF2C	29.9	1.39e-07	0.134167384275644
MEIS1	7.5	0.00675	0.03739742904007
MEIS2	3.6	0.0591	0.0183354091198158
MITF	3.08	0.0811	0.0156847692297782
MNT	1.27	0.261	0.0065334227803645
MXI1	18.4	2.81e-05	0.0870936281314088
MYC	64.9	8.12e-14	0.251529091122867
MYOD1	3.2	0.0754	0.0162870771585228
NANOG	3.05	0.0822	0.0155680288940962
NEUROD1	0.282	0.596	0.00146156841776936
NFATC1	55.7	2.77e-12	0.22408159950767
NFE2	9.09	0.00292	0.0449611214227332
NFE2L1	0.0194	0.889	0.000100519435783477
NFIC	1.18	0.279	0.00607603680129856
NFKB1	67.4	3.12e-14	0.258810308450187
NFYB	21.8	5.77e-06	0.101311025770248
NR2C2	56.1	2.45e-12	0.22508067148642
NR2F1	3.08	0.0807	0.0157191709768102
NR2F6	17.4	4.6e-05	0.0826510035489847
NR4A1	14.5	0.000188	0.0699111143434953
NR5A2	0.26	0.61	0.00134690741005486
NRF1	56.7	1.93e-12	0.226955161777841
ONECUT1	0.498	0.481	0.00257581934725707
PAX5	0.0746	0.785	0.000386374621261595
PBX2	2.8	0.096	0.0142882062467105
PBX3	27.3	4.5e-07	0.123913629787483
PDX1	1.73	0.19	0.00886732840904549
PKNOX1	4.09	0.0446	0.0207298733283607
POU2F1	12.1	0.000631	0.0588861826112569
POU4F2	14.9	0.000151	0.071862789022454
POU5F1	4	0.0468	0.020323636964545
PPARA	19.7	1.5e-05	0.0927318547770424
PPARG	21.6	6.16e-06	0.100720453659626
PRDM1	19	2.11e-05	0.0896578254702588
PRDM14	2.86	0.0921	0.014626988942013
PROX1	0.264	0.608	0.00136578090581544
RARA	28.8	2.27e-07	0.129910501657897
RBPJ	50.2	2.58e-11	0.206263990580413
RELA	50.7	2.06e-11	0.20807638371537
RFX1	8.34	0.00431	0.0414411796574269
RUNX2	54.9	3.85e-12	0.221484945972114
SIX2	0.0228	0.88	0.000118240907613912
SMAD3	49.3	3.62e-11	0.203532124113186
SMAD4	57.6	1.31e-12	0.229999893668443
SNAI2	2.15	0.144	0.0110113542904244
SNAPC4	55.5	3.04e-12	0.22335297037436
SOX11	1.1	0.296	0.00566610384811268
SOX13	0.144	0.705	0.000744036878272177
SOX6	0.685	0.409	0.00353907567617512
SP1	54.5	4.46e-12	0.22031790434656
SP3	41.1	1.07e-09	0.175686861595836
SP4	14.4	0.000202	0.0692224565309625
SPI1	52.6	9.53e-12	0.214271375803243
SPIB	14.2	0.000217	0.0685852197898895
STAT1	24.1	1.95e-06	0.110990668043431
STAT2	4.07	0.0451	0.0206457489156616
STAT3	32	5.45e-08	0.142302384407004
TBP	15.3	0.000125	0.0735863771512075
TBX21	17.2	5.02e-05	0.0818514166555507
TCF12	49.9	2.81e-11	0.205588086636068
TCF4	11.6	0.000788	0.0568568030103968
TCF7	22.3	4.57e-06	0.103385694092823
TEAD1	35.2	1.34e-08	0.154333151966098
TEAD2	0.62	0.432	0.00320110985332359
TEAD4	60.3	4.65e-13	0.238079592774282
TFAP2A	36.1	9.07e-09	0.15766535617963
TFAP4	5.83	0.0167	0.0293406654002457
THAP1	10.3	0.00153	0.0508295087991676
THAP11	57.7	1.3e-12	0.230039704496869
TP53	41.2	1.03e-09	0.176001740392023
TP73	0.00854	0.926	4.42332808341423e-05
USF1	8.57	0.00384	0.0424934876625699
USF2	24	2.02e-06	0.110678315525646
WT1	39.3	2.33e-09	0.169167514678734
YY1	18.7	2.42e-05	0.0884381051794109
ZBTB7A	6.61	0.0109	0.0330986817656617
ZEB2	45.4	1.83e-10	0.190305293614103
ZFX	12.7	0.000467	0.0616115505441428
ZKSCAN1	13.7	0.000281	0.0662526366271037
ZNF143	1.71	0.193	0.00876099547873728
ZNF263	5.41	0.0211	0.0272666246028099
ZNF384	4.31	0.0393	0.021829778966874
ZNF639	0.774	0.38	0.00399685537548613
ZNF740	28.3	2.92e-07	0.12771670591728
