# Supplementary material for: Prognostic Profiling of the EMT-Associated and Immunity-Related LncRNAs in Lung Squamous Cell Carcinomas
Source: Cells. 2022 Sep 15;11(18):2881. doi: 10.3390/cells11182881 (PMC9497331; doi:10.3390/cells11182881)
Supplement: Supplementary file 1 [file cells-11-02881-s001.zip › Table-S6-all.TF.degs.sig.tet.txt]

dat
ETS1
SPI1
NFKB1
CEBPB
RELA
RUNX2
SP1
LYL1
JUN
IKZF1
SMAD3
FOS
TEAD1
HIF1A
STAT1
