# Supplementary material for: Prognostic Profiling of the EMT-Associated and Immunity-Related LncRNAs in Lung Squamous Cell Carcinomas
Source: Cells. 2022 Sep 15;11(18):2881. doi: 10.3390/cells11182881 (PMC9497331; doi:10.3390/cells11182881)
Supplement: Supplementary file 1 [file cells-11-02881-s001.zip › Table-S7-ALL.TF.targets.enrich.kegg.txt]

Tag	ID	Description	GeneRatio	BgRatio	pvalue	p.adjust	qvalue	geneID	Count
hsa05168	hsa05168	Herpes simplex virus 1 infection	141/919	491/7914	9.07931155108459e-27	2.7691900230808e-24	1.53870437865749e-24	BCL2L1/FASLG/IL12B/IL1B/IL6/TNF/BAX/BCL2/BID/BIRC2/CASP8/CHUK/FAS/ITGA5/ITGB3/NFKB1/OAS2/TNFSF14/TP53/ZNF175/CCL2/CCL5/HLA-DRA/IL12A/TLR2/IFNB1/IFNG/AKT1/B2M/BIRC3/CD74/HLA-F/IFNA1/IRF7/LTA/NFKBIA/SOCS3/TRAF2/HLA-G/IFNGR1/RELA/SRC/ZNF300/BST2/EIF2AK1/EIF2AK2/EIF2AK3/HCFC1/HLA-DMA/HLA-DMB/HLA-DQA2/HLA-DRB1/HLA-E/IRF9/JAK2/MYD88/OAS1/OAS3/PML/RBAK/STAT2/TAP1/TLR3/ZFP1/ZFP30/ZNF107/ZNF112/ZNF114/ZNF…	141
hsa04064	hsa04064	NF-kappa B signaling pathway	54/919	102/7914	1.07590533768413e-24	1.6407556399683e-22	9.11688207195499e-23	BCL2L1/CXCL8/IL1B/PTGS2/TNF/BCL2/BIRC2/CHUK/CSNK2A1/CSNK2A2/CSNK2B/LCK/LTB/NFKB1/PARP1/PLAU/TNFSF14/CD40LG/CXCL12/TLR4/ERC1/LYN/PRKCB/CCL4/ICAM1/LBP/NFKB2/RELB/VCAM1/PLCG2/BCL2A1/BIRC3/CD40/CFLAR/CXCL1/CXCL2/CXCL3/LTA/NFKBIA/TNFAIP3/TRAF1/TRAF2/XIAP/ATM/BTK/CD14/RELA/LY96/IL1R1/MYD88/RIPK1/TNFSF11/TNFSF13B/TRIM25	54
hsa04640	hsa04640	Hematopoietic cell lineage	52/919	98/7914	7.00356852656422e-24	7.12029466867363e-22	3.95640186939242e-22	CSF3R/IL1B/IL3/IL4/IL5/IL6/TNF/ANPEP/CD3D/CD4/CD5/CD8A/CSF2/DNTT/GP5/GP9/ITGA4/ITGA5/ITGB3/TFRC/HLA-DRA/IL1A/IL2RA/IL4R/CD36/EPO/KITLG/CD44/IL5RA/CD34/CSF1R/CR2/CSF1/CD14/CD19/CD9/EPOR/ITGA2/KIT/MME/CD22/CD33/CSF2RA/FCGR1A/ITGA2B/ITGAM/HLA-DMA/HLA-DMB/HLA-DQA2/HLA-DRB1/IL1R1/ITGA1	52
hsa04151	hsa04151	PI3K-Akt signaling pathway	108/919	354/7914	8.59808712516729e-23	6.55604143294006e-21	3.64287375566299e-21	BCL2L1/CDKN1A/CSF3R/CSH2/FASLG/IGF2/IL3/IL4/IL6/INSR/PRL/ANGPT2/BCL2/CCND1/CDC37/CDK4/CDKN1B/CHUK/COL1A1/FLT1/IL2/IL2RB/ITGA4/ITGA5/ITGB3/JAK3/MCL1/MDM2/MET/MYB/NFKB1/NOS3/THBS1/TNC/TP53/VEGFA/VWF/BCL2L11/FGF2/IL2RA/IL4R/MYC/NGF/NTF3/PDGFB/VEGFD/DDIT4/EPO/GYS1/HSP90B1/ITGB1/KITLG/NR4A1/NTRK1/TLR2/TLR4/VEGFB/PIK3AP1/BRCA1/CCND2/EGFR/IFNB1/IGF1/SPP1/CCND3/CSF1R/GNG2/PIK3CG/AKT1/COL1A2/CSF1/FN1/IFNA…	108
hsa04933	hsa04933	AGE-RAGE signaling pathway in diabetic complications	51/919	100/7914	2.08524660923184e-22	1.27200043163142e-20	7.06788850708055e-21	CXCL8/IL1B/IL6/TNF/BAX/BCL2/CCND1/CDK4/CDKN1B/COL1A1/EGR1/MMP2/NFKB1/NOS3/SMAD4/TGFBR2/VEGFA/CCL2/IL1A/NFATC1/VEGFD/AGT/EDN1/SERPINE1/TGFB3/VEGFB/PRKCB/F3/ICAM1/SELE/TGFB1/VCAM1/CYBB/PLCG2/AGER/AKT1/COL1A2/FN1/THBD/VEGFC/PLCB1/COL3A1/JUN/AGTR1/HRAS/PIM1/PRKCE/RELA/STAT3/JAK2/TGFB2	51
hsa04630	hsa04630	Jak-STAT signaling pathway	65/919	162/7914	5.2492659419071e-21	2.66837685380277e-19	1.48268739762639e-19	BCL2L1/CDKN1A/CSF3R/CSH2/IL10/IL12B/IL24/IL3/IL4/IL5/IL6/PRL/BCL2/CCND1/CSF2/IL2/IL2RB/JAK3/MCL1/MPL/SOCS1/IL12A/IL2RA/IL4R/MYC/PDGFB/EPO/FHL1/IL20/LEP/IL10RA/CCND2/EGFR/IFNB1/IFNG/IL5RA/CCND3/AKT1/IFNA1/IL23A/SOCS3/EPOR/GH2/HRAS/IFNGR1/PIM1/CREBBP/CSF2RA/PDGFRB/STAT3/AOX1/CISH/IFNLR1/IL12RB1/IL12RB2/IL17D/IL6ST/IRF9/JAK2/SOCS2/SOCS4/SOCS5/SOCS6/SOCS7/STAT2	65
hsa05202	hsa05202	Transcriptional misregulation in cancer	70/919	186/7914	1.15516764737748e-20	5.0332304635733e-19	2.7967216725981e-19	BCL2L1/CDKN1A/CXCL8/GADD45G/IL3/IL6/BAX/CDKN1B/CSF2/DUSP6/ERG/ETV4/FLI1/FLT1/GZMB/HPGD/IL2RB/MDM2/MET/MMP3/MMP9/NFKB1/PLAU/RUNX1/TGFBR2/TP53/WT1/DDIT3/MAF/MYC/RUNX2/ID2/NR4A3/NTRK1/CCND2/IGF1/PLAT/SPI1/CSF1R/HHEX/LMO2/BCL2A1/BIRC3/CD40/CD86/GADD45A/TRAF1/HDAC1/PBX1/PPARG/PTK2/ATM/CCNA1/CD14/CDKN2C/HMGA2/IGF1R/IGFBP3/MPO/RARA/REL/RELA/BCL6/ELANE/FCGR1A/ITGAM/CEBPE/ETV7/PML/ARNT2	70
hsa05323	hsa05323	Rheumatoid arthritis	47/919	93/7914	1.59267668480375e-20	6.0720798608143e-19	3.37395981912373e-19	CXCL8/FOS/IL1B/IL6/TNF/CSF2/FLT1/LTB/MMP1/MMP3/VEGFA/ACP5/CCL2/CCL5/CTSL/HLA-DRA/IL1A/CXCL12/ITGB2/TGFB3/TLR2/TLR4/ICAM1/IFNG/TGFB1/CCL3/CD80/CD86/CSF1/CXCL1/CXCL2/CXCL3/CXCL5/IL18/IL23A/CCL20/JUN/CD28/PTH/CTSK/HLA-DMA/HLA-DMB/HLA-DQA2/HLA-DRB1/TNFSF11/TNFSF13B/TGFB2	47
hsa05169	hsa05169	Epstein-Barr virus infection	73/919	201/7914	1.87508268694402e-20	6.35444688353251e-19	3.5308574572864e-19	CDKN1A/GADD45G/IL6/TNF/BAX/BCL2/BID/CASP8/CCND1/CD3D/CDK4/CDKN1B/CHUK/FAS/JAK3/MDM2/NFKB1/OAS2/TP53/BCL2L11/HLA-DRA/MYC/E2F3/TLR2/LYN/CCND2/CD44/ICAM1/IFNB1/NFKB2/RELB/VIM/CCND3/PLCG2/AKT1/B2M/CD40/CD58/CR2/CXCL10/GADD45A/HLA-F/IFNA1/IRF7/NFKBIA/TNFAIP3/TRAF2/CDK6/HDAC1/JUN/BTK/CCNA1/CD19/E2F1/HLA-G/RB1/RELA/SKP2/STAT3/EIF2AK2/HLA-DMA/HLA-DMB/HLA-DQA2/HLA-DRB1/HLA-E/IRF9/ISG15/MYD88/OAS1/OAS3/RIP…	73
hsa04066	hsa04066	HIF-1 signaling pathway	51/919	109/7914	2.9639684426694e-20	9.04010375014167e-19	5.02314651862919e-19	CDKN1A/IL6/INSR/ANGPT2/BCL2/CDKN1B/FLT1/HMOX1/NFKB1/NOS3/TFRC/TIMP1/VEGFA/ARNT/NOS2/NPPA/PDHA1/ALDOA/EDN1/EGLN1/EGLN3/ENO1/ENO2/EPO/GAPDH/HK1/HK2/LDHA/PFKFB3/PFKL/PFKP/PGK1/SERPINE1/SLC2A1/TF/TLR4/VHL/PRKCB/EGFR/IFNG/IGF1/CYBB/PLCG2/AKT1/HIF1A/IFNGR1/IGF1R/RELA/CREBBP/STAT3/CAMK2D	51
hsa05166	hsa05166	Human T-cell leukemia virus 1 infection	76/919	219/7914	6.86753707050671e-20	1.90418073318595e-18	1.05806073526467e-18	BCL2L1/CDKN1A/FOS/IL6/TNF/BAX/CCND1/CD3D/CD4/CDK4/CDKN2A/CHUK/CSF2/EGR1/EGR2/ETS2/FOSL1/IL2/IL2RB/JAK3/LCK/NFKB1/NRP1/SMAD4/TERT/TGFBR2/TP53/HLA-DRA/IL2RA/MMP7/MYC/NFATC1/E2F3/ETS1/ITGB2/SLC2A1/TGFB3/MAD1L1/CCND2/ICAM1/NFKB2/RELB/SPI1/TGFB1/CCND3/AKT1/B2M/CD40/HLA-F/LTA/NFKBIA/XIAP/JUN/ZFP36/ATF2/ATM/CCNA1/CDKN2B/CDKN2C/E2F1/HLA-G/HRAS/POLB/PTTG1/RB1/RELA/SLC25A5/CREBBP/HLA-DMA/HLA-DMB/HLA-DQA2/H…	76
hsa05321	hsa05321	Inflammatory bowel disease (IBD)	38/919	65/7914	9.45532989121173e-20	2.40322968068298e-18	1.33535799340797e-18	IL10/IL12B/IL1B/IL4/IL5/IL6/TNF/IL2/NFKB1/GATA3/HLA-DRA/IL12A/IL1A/IL4R/MAF/NFATC1/RORA/TGFB3/TLR2/TLR4/IFNG/TGFB1/IL18/IL23A/NOD2/TBX21/FOXP3/JUN/IFNGR1/RELA/STAT3/HLA-DMA/HLA-DMB/HLA-DQA2/HLA-DRB1/IL12RB1/IL12RB2/TGFB2	38
hsa04060	hsa04060	Cytokine-cytokine receptor interaction	89/919	294/7914	1.2328939572054e-18	2.89255889959729e-17	1.60725447052688e-17	CSF3R/CSH2/CXCL8/FASLG/IL10/IL12B/IL1B/IL24/IL3/IL4/IL5/IL6/PRL/TNF/BMP4/CD4/CSF2/CXCR4/FAS/IL2/IL2RB/LTB/MPL/PF4/TGFBR2/TNFRSF10A/TNFRSF10B/TNFRSF8/TNFSF14/CCL2/CCL5/CD40LG/IL12A/IL1A/IL2RA/IL4R/NGF/CXCL12/EPO/IL20/LEP/TGFB3/IL10RA/CCL4/IFNB1/IFNG/IL5RA/TGFB1/CSF1R/AMH/CCL11/CCL22/CCL3/CCR7/CD40/CSF1/CXCL1/CXCL10/CXCL2/CXCL3/CXCL5/IFNA1/IL17C/IL18/IL1RN/IL23A/LTA/TNFSF10/CCL20/CCR5/EPOR/GH2/IFNG…	89
hsa05162	hsa05162	Measles	56/919	138/7914	1.61409666264512e-18	3.51642487219116e-17	1.95390648635989e-17	BCL2L1/FASLG/FOS/IL12B/IL1B/IL6/BAX/BCL2/BID/CASP8/CCND1/CD3D/CDK4/CDKN1B/CHUK/CSNK2A1/CSNK2A2/CSNK2B/FAS/IL2/IL2RB/JAK3/NFKB1/OAS2/TP53/HSPA1A/IL12A/IL1A/IL2RA/HSPA1B/TLR2/TLR4/CCND2/IFNB1/CCND3/AKT1/IFNA1/IRF7/NFKBIA/TNFAIP3/CDK6/CBLB/JUN/CD28/RELA/STAT3/ADAR/EIF2AK1/EIF2AK2/EIF2AK3/IRF9/MX1/MYD88/OAS1/OAS3/STAT2	56
hsa05140	hsa05140	Leishmaniasis	39/919	76/7914	1.54666741068453e-17	3.1448904017252e-16	1.74746282891375e-16	FOS/IL10/IL12B/IL1B/IL4/PTGS2/TNF/ITGA4/NFKB1/HLA-DRA/IL12A/IL1A/NOS2/ITGB1/ITGB2/TGFB3/TLR2/TLR4/PRKCB/IFNG/TGFB1/CYBB/NFKBIA/JUN/IFNGR1/RELA/FCGR1A/ITGAM/NCF1/NCF2/NCF4/FCGR3A/HLA-DMA/HLA-DMB/HLA-DQA2/HLA-DRB1/JAK2/MYD88/TGFB2	39
hsa04668	hsa04668	TNF signaling pathway	48/919	112/7914	3.42988085735068e-17	6.53821038432473e-16	3.63296590811486e-16	FOS/IL1B/IL6/PTGS2/TNF/BIRC2/CASP8/CHUK/CSF2/FAS/MMP3/MMP9/NFKB1/CCL2/CCL5/VEGFD/EDN1/MMP14/ICAM1/IFNB1/SELE/VCAM1/AKT1/BCL3/BIRC3/CFLAR/CSF1/CXCL1/CXCL10/CXCL2/CXCL3/CXCL5/IRF1/JUNB/LTA/NFKBIA/NOD2/SOCS3/TNFAIP3/TRAF1/TRAF2/VEGFC/CCL20/JUN/ATF2/RELA/CX3CL1/RIPK1	48
hsa05167	hsa05167	Kaposi sarcoma-associated herpesvirus infection	64/919	186/7914	1.07422005870418e-16	1.92727716414573e-15	1.0708943000085e-15	CDKN1A/CXCL8/FOS/IL6/PTGS2/ANGPT2/BAX/BID/CASP8/CCND1/CDK4/CHUK/CSF2/FAS/NFKB1/TP53/VEGFA/FGF2/MYC/NFATC1/PDGFB/E2F3/ITPR1/LYN/PREX1/ICAM1/IFNB1/GNG2/PIK3CG/PLCG2/AKT1/CD86/CXCL1/CXCL2/CXCL3/HIF1A/HLA-F/IFNA1/IRF7/MICA/NFKBIA/TRAF2/CCR5/CDK6/JUN/ZFP36/E2F1/HLA-G/HRAS/IFNGR1/RB1/RELA/SRC/CREBBP/HCK/STAT3/CCR1/EIF2AK2/HLA-E/IL6ST/IRF9/JAK2/STAT2/TLR3	64
hsa04659	hsa04659	Th17 cell differentiation	45/919	107/7914	8.12988994608235e-16	1.3775646853084e-14	7.65445778549274e-15	FOS/IL1B/IL4/IL6/CD3D/CD4/CHUK/IL2/IL2RB/JAK3/LCK/NFKB1/RUNX1/SMAD4/TGFBR2/GATA3/HLA-DRA/IL2RA/IL4R/NFATC1/RORA/IFNG/TGFB1/HIF1A/IL23A/IRF4/NFKBIA/TBX21/AHR/FOXP3/JUN/IFNGR1/RARA/RELA/STAT3/HLA-DMA/HLA-DMB/HLA-DQA2/HLA-DRB1/HSP90AA1/IL12RB1/IL17D/IL1R1/IL6ST/JAK2	45
hsa05145	hsa05145	Toxoplasmosis	46/919	112/7914	1.15539599326019e-15	1.85471462075978e-14	1.03057481947308e-14	BCL2L1/IL10/IL12B/TNF/BCL2/BIRC2/CASP8/CHUK/NFKB1/SOCS1/CD40LG/HLA-DRA/HSPA1A/IL12A/NOS2/HSPA1B/ITGB1/TGFB3/TLR2/TLR4/IL10RA/IFNG/TGFB1/PIK3CG/AKT1/BIRC3/CD40/NFKBIA/XIAP/CCR5/ALOX5/IFNGR1/LDLR/RELA/CIITA/LY96/STAT3/HLA-DMA/HLA-DMB/HLA-DQA2/HLA-DRB1/JAK2/MYD88/LAMC1/LAMC2/TGFB2	46
hsa04210	hsa04210	Apoptosis	51/919	136/7914	2.79417289829011e-15	4.26111366989241e-14	2.36769387697214e-14	BCL2L1/FASLG/FOS/GADD45G/IL3/TNF/BAX/BCL2/BID/BIRC2/CASP8/CHUK/CTSB/FAS/GZMB/MCL1/NFKB1/PARP1/TNFRSF10A/TNFRSF10B/TP53/BCL2L11/CTSL/DDIT3/NGF/BIRC5/NTRK1/PMAIP1/ITPR1/AKT1/BCL2A1/BIRC3/CFLAR/GADD45A/NFKBIA/PTPN13/TNFSF10/TRAF1/TRAF2/XIAP/JUN/ATM/CTSD/HRAS/RELA/CTSK/CTSS/EIF2AK3/PRF1/RIPK1/CAPN2	51
hsa05330	hsa05330	Allograft rejection	25/919	38/7914	3.79249083086224e-15	5.50814144482373e-14	3.06060663543269e-14	FASLG/IL10/IL12B/IL4/IL5/TNF/FAS/GZMB/IL2/CD40LG/HLA-DRA/IL12A/IFNG/CD40/CD80/CD86/HLA-F/CD28/HLA-G/HLA-DMA/HLA-DMB/HLA-DQA2/HLA-DRB1/HLA-E/PRF1	25
hsa04061	hsa04061	Viral protein interaction with cytokine and cytokine receptor	42/919	100/7914	8.04760915142609e-15	1.11569126872043e-13	6.19935441808421e-14	CXCL8/IL10/IL24/IL6/TNF/CXCR4/IL2/IL2RB/PF4/TNFRSF10A/TNFRSF10B/TNFSF14/CCL2/CCL5/IL2RA/CXCL12/IL20/IL10RA/CCL4/CSF1R/CCL11/CCL22/CCL3/CCR7/CSF1/CXCL1/CXCL10/CXCL2/CXCL3/CXCL5/IL18/LTA/TNFSF10/CCL20/CCR5/CXCR1/CXCR2/PPBP/CCR1/CX3CL1/CXCL9/IL6ST	42
hsa05164	hsa05164	Influenza A	57/919	170/7914	1.97823622473274e-14	2.62331325453689e-13	1.45764774453991e-13	CXCL8/FASLG/IL12B/IL1B/IL6/TNF/BAX/BID/CASP8/CDK4/CHUK/FAS/NFKB1/OAS2/TNFRSF10A/TNFRSF10B/CCL2/CCL5/HLA-DRA/IL12A/IL1A/TLR4/PRKCB/ICAM1/IFNB1/IFNG/CCND3/AKT1/CXCL10/IFNA1/IL18/IRF7/NFKBIA/SOCS3/TNFSF10/CDK6/IFNGR1/RELA/SLC25A5/CIITA/CREBBP/ADAR/EIF2AK2/HLA-DMA/HLA-DMB/HLA-DQA2/HLA-DRB1/IRF9/JAK2/MX1/MYD88/OAS1/OAS3/PML/STAT2/TLR3/TRIM25	57
hsa05222	hsa05222	Small cell lung cancer	38/919	92/7914	2.97026506133934e-13	3.77471184878541e-12	2.09742401261243e-12	BCL2L1/CDKN1A/GADD45G/PTGS2/BAX/BCL2/BIRC2/CCND1/CDK4/CDKN1B/CHUK/NFKB1/TP53/MYC/NOS2/E2F3/ITGB1/RARB/AKT1/BIRC3/FN1/GADD45A/NFKBIA/TRAF1/TRAF2/XIAP/CDK6/PTK2/CDKN2B/E2F1/ITGA2/ITGAV/RB1/RELA/SKP2/ITGA2B/LAMC1/LAMC2	38
hsa04380	hsa04380	Osteoclast differentiation	46/919	128/7914	4.07356305131302e-13	4.96974692260189e-12	2.76144695267956e-12	FOS/IL1B/TNF/CHUK/FOSL1/ITGB3/LCK/NFKB1/SOCS1/TGFBR2/ACP5/IL1A/NFATC1/IFNB1/IFNG/NFKB2/RELB/SPI1/TGFB1/CSF1R/PLCG2/AKT1/CSF1/JUNB/NFKBIA/SOCS3/TRAF2/PPARG/JUN/BTK/IFNGR1/RELA/CTSK/FCGR1A/LCP2/NCF1/NCF2/NCF4/TYROBP/FCGR3A/IL1R1/IRF9/STAT2/TNFSF11/FHL2/TGFB2	46
hsa04657	hsa04657	IL-17 signaling pathway	38/919	93/7914	4.47424181149165e-13	5.24862981732674e-12	2.91640863016257e-12	CXCL8/FOS/IL1B/IL4/IL5/IL6/PTGS2/S100A9/TNF/CASP8/CHUK/CSF2/FOSL1/MMP1/MMP13/MMP3/MMP9/NFKB1/CCL2/HSP90B1/MUC5AC/IFNG/CCL11/CXCL1/CXCL10/CXCL2/CXCL3/CXCL5/DEFB4A/IL17C/NFKBIA/TNFAIP3/TRAF2/CCL20/JUN/RELA/HSP90AA1/IL17D	38
hsa05152	hsa05152	Tuberculosis	55/919	179/7914	3.29511866308132e-12	3.72226367496223e-11	2.06828111016021e-11	IL10/IL12B/IL1B/IL6/TNF/BAX/BCL2/BID/CASP8/NFKB1/HLA-DRA/IL12A/IL1A/NOS2/VDR/ITGB2/SPHK1/TGFB3/TLR2/TLR4/TLR6/IL10RA/IFNB1/IFNG/ITGAX/LBP/TGFB1/AKT1/CD74/CYP27B1/IFNA1/IL18/IL23A/NOD2/RIPK2/CD14/CTSD/IFNGR1/RELA/SRC/CIITA/CREBBP/CTSS/FCGR1A/ITGAM/LSP1/FCGR3A/HLA-DMA/HLA-DMB/HLA-DQA2/HLA-DRB1/JAK2/MYD88/CAMK2D/TGFB2	55
hsa05161	hsa05161	Hepatitis B	51/919	162/7914	7.47189644535163e-12	8.13903005654374e-11	4.52246363797599e-11	CDKN1A/CXCL8/FASLG/FOS/IL6/SLC10A1/TNF/BAX/BCL2/BID/CASP8/CHUK/EGR2/FAS/JAK3/MMP9/NFKB1/SMAD4/TGFBR2/TP53/MYC/NFATC1/BIRC5/E2F3/TGFB3/TLR2/TLR4/PRKCB/PTK2B/IFNB1/TGFB1/AKT1/IFNA1/IRF7/NFKBIA/JUN/ATF2/CCNA1/E2F1/HRAS/PCNA/RB1/RELA/SRC/CREBBP/STAT3/JAK2/MYD88/STAT2/TLR3/TGFB2	51
hsa05163	hsa05163	Human cytomegalovirus infection	63/919	225/7914	8.27290063546189e-12	8.70080928902026e-11	4.83461706827355e-11	CDKN1A/CXCL8/FASLG/IL1B/IL6/PTGS2/TNF/BAX/BID/CASP8/CCND1/CDK4/CDKN2A/CHUK/CXCR4/FAS/ITGB3/MDM2/NFKB1/TP53/VEGFA/CCL2/CCL5/MYC/NFATC1/CXCL12/E2F3/IL10RA/ITPR1/PRKCB/PTK2B/CCL4/EGFR/IFNB1/GNG2/RAC2/AKT1/B2M/CCL3/HLA-F/IFNA1/NFKBIA/TRAF2/CCR5/CDK6/PLCB1/PTK2/ATF2/E2F1/HLA-G/HRAS/ITGAV/RB1/RELA/SRC/CXCR2/STAT3/CCR1/CX3CL1/HLA-E/IL1R1/RIPK1/TAP1	63
hsa05144	hsa05144	Malaria	25/919	49/7914	1.24658106704463e-11	1.26735741816204e-10	7.04208953663811e-11	CXCL8/IL10/IL1B/IL6/TNF/MET/THBS1/CCL2/CD40LG/IL12A/CD36/ITGB2/TGFB3/TLR2/TLR4/ICAM1/IFNG/SELE/TGFB1/VCAM1/GYPC/CD40/IL18/MYD88/TGFB2	25
hsa04940	hsa04940	Type I diabetes mellitus	23/919	43/7914	2.34110721629447e-11	2.30334742248327e-10	1.27985827444282e-10	FASLG/IL12B/IL1B/TNF/FAS/GZMB/IL2/HLA-DRA/IL12A/IL1A/IFNG/CD80/CD86/HLA-F/LTA/CD28/HLA-G/HLA-DMA/HLA-DMB/HLA-DQA2/HLA-DRB1/HLA-E/PRF1	23
hsa04510	hsa04510	Focal adhesion	57/919	199/7914	3.14501124608649e-11	2.99758884392619e-10	1.66561450861817e-10	BCL2/BIRC2/CCND1/COL1A1/FLT1/ITGA4/ITGA5/ITGB3/MET/THBS1/TNC/VEGFA/VWF/PDGFB/VEGFD/ILK/ITGB1/VEGFB/PRKCB/CCND2/EGFR/IGF1/SPP1/CCND3/RAC2/VAV1/AKT1/BIRC3/COL1A2/FN1/VEGFC/XIAP/COL2A1/IBSP/PTK2/COL6A1/COL6A3/ITGA11/JUN/CAV1/HRAS/IGF1R/ITGA2/ITGAV/KDR/PDGFC/SRC/ITGA2B/PDGFRB/ITGA1/ARHGAP35/CAPN2/FLNB/LAMC1/LAMC2/MYLK/TLN2	57
hsa05219	hsa05219	Bladder cancer	22/919	41/7914	5.90025828017666e-11	5.45326901652692e-10	3.03011669253092e-10	CDKN1A/CXCL8/CCND1/CDK4/CDKN2A/MDM2/MMP1/MMP2/MMP9/THBS1/TP53/VEGFA/CDH1/MYC/E2F3/EGFR/E2F1/HRAS/RB1/SRC/DAPK2/FGFR3	22
hsa05142	hsa05142	Chagas disease (American trypanosomiasis)	37/919	102/7914	6.10888897421667e-11	5.4800327562826e-10	3.04498800262812e-10	CXCL8/FASLG/FOS/IL10/IL12B/IL1B/IL6/TNF/CASP8/CD3D/CHUK/FAS/IL2/NFKB1/TGFBR2/CCL2/CCL5/IL12A/NOS2/SERPINE1/TGFB3/TLR2/TLR4/TLR6/IFNB1/IFNG/TGFB1/AKT1/CCL3/CFLAR/NFKBIA/PLCB1/JUN/IFNGR1/RELA/MYD88/TGFB2	37
hsa05418	hsa05418	Fluid shear stress and atherosclerosis	44/919	139/7914	1.7301011336254e-10	1.50765955930214e-09	8.37733180492301e-10	FOS/IL1B/TNF/BCL2/BMP4/CHUK/HMOX1/ITGB3/MMP2/MMP9/NFKB1/NOS3/TP53/VEGFA/CCL2/CTSL/GSTP1/IL1A/NQO1/PDGFB/EDN1/HSP90B1/ICAM1/IFNG/PLAT/SELE/TXN/VCAM1/ARHGEF2/RAC2/AKT1/THBD/PTK2/JUN/CAV1/ITGAV/KDR/RELA/SRC/ITGA2B/NCF1/NCF2/HSP90AA1/IL1R1	44
hsa04917	hsa04917	Prolactin signaling pathway	29/919	70/7914	1.83065444776825e-10	1.55097112935922e-09	8.61799316054646e-10	FOS/PRL/CCND1/NFKB1/SOCS1/GCK/CCND2/AKT1/IRF1/SOCS3/ESR1/CYP17A1/HRAS/LHCGR/RELA/SRC/STAT3/CISH/ELF5/ESR2/JAK2/SLC2A2/SOCS2/SOCS4/SOCS5/SOCS6/SOCS7/TH/TNFSF11	29
hsa05146	hsa05146	Amoebiasis	36/919	102/7914	2.72014880906317e-10	2.24228482909261e-09	1.24592875749408e-09	CXCL8/IL10/IL12B/IL1B/IL6/TNF/COL1A1/CSF2/NFKB1/IL12A/NOS2/ITGB2/TGFB3/TLR2/TLR4/PRKCB/IFNG/TGFB1/COL1A2/CXCL1/CXCL2/CXCL3/FN1/PLCB1/PTK2/COL3A1/CD14/HSPB1/MUC2/RELA/CTSG/ITGAM/IL1R1/LAMC1/LAMC2/TGFB2	36
hsa04010	hsa04010	MAPK signaling pathway	72/919	295/7914	2.9614336147463e-10	2.37694013815164e-09	1.32075017167356e-09	FASLG/FOS/GADD45G/IGF2/IL1B/INSR/TNF/ANGPT2/CHUK/DUSP6/FAS/FLT1/MET/NFKB1/TGFBR2/TP53/VEGFA/DDIT3/FGF2/HSPA1A/IL1A/MYC/NFATC1/NGF/NTF3/PDGFB/PLA2G4A/VEGFD/HSPA1B/KITLG/NR4A1/NTRK1/PPP5C/TGFB3/VEGFB/PRKCB/EGFR/IGF1/NFKB2/RELB/STMN1/TGFB1/CACNA1C/CACNA2D4/CSF1R/RAC2/AKT1/CSF1/GADD45A/TRAF2/VEGFC/FGF8/JUN/AREG/ATF2/CD14/HRAS/HSPB1/IGF1R/KDR/KIT/PDGFC/RELA/TGFA/PDGFRB/FGFR3/IL1R1/MYD88/CACNA2D1/FLNB/…	72
hsa05143	hsa05143	African trypanosomiasis	20/919	37/7914	3.74591458061831e-10	2.92949730022714e-09	1.62777934542388e-09	FASLG/IL10/IL12B/IL1B/IL6/TNF/FAS/IL12A/NPPA/PRKCB/ICAM1/IFNG/SELE/VCAM1/IL18/PLCB1/APOA1/HPR/IDO1/MYD88	20
hsa05134	hsa05134	Legionellosis	25/919	56/7914	4.91214456760212e-10	3.70515925609841e-09	2.05877701546797e-09	CXCL8/IL12B/IL1B/IL6/TNF/CASP8/NFKB1/HSPA1A/IL12A/BNIP3/HSPA1B/ITGB2/TLR2/TLR4/NFKB2/CXCL1/CXCL2/CXCL3/IL18/NFKBIA/CD14/RELA/ITGAM/MYD88/NAIP	25
hsa04620	hsa04620	Toll-like receptor signaling pathway	36/919	104/7914	5.07588377154121e-10	3.70515925609841e-09	2.05877701546797e-09	CXCL8/FOS/IL12B/IL1B/IL6/TNF/CASP8/CHUK/NFKB1/CCL5/IL12A/TLR2/TLR4/TLR6/CCL4/IFNB1/LBP/SPP1/AKT1/CCL3/CD40/CD80/CD86/CXCL10/IFNA1/IRF7/NFKBIA/JUN/CD14/RELA/CTSK/LY96/CXCL9/MYD88/RIPK1/TLR3	36
hsa05332	hsa05332	Graft-versus-host disease	21/919	41/7914	5.10218651659453e-10	3.70515925609841e-09	2.05877701546797e-09	FASLG/IL1B/IL6/TNF/FAS/GZMB/IL2/HLA-DRA/IL1A/IFNG/CD80/CD86/HLA-F/CD28/HLA-G/HLA-DMA/HLA-DMB/HLA-DQA2/HLA-DRB1/HLA-E/PRF1	21
hsa05160	hsa05160	Hepatitis C	46/919	155/7914	7.3558720237138e-10	5.21753713309933e-09	2.89913193590679e-09	CDKN1A/FASLG/TNF/BAX/BID/CASP8/CCND1/CDK4/CHUK/FAS/NFKB1/OAS2/TP53/MYC/E2F3/EGFR/IFNB1/IFNG/PPARA/AKT1/CFLAR/CXCL10/IFNA1/IRF7/NFKBIA/SOCS3/TRAF2/CDK6/E2F1/HRAS/LDLR/RB1/RELA/SCARB1/STAT3/EIF2AK1/EIF2AK2/EIF2AK3/IFIT1/IRF9/MX1/OAS1/OAS3/RIPK1/STAT2/TLR3	46
hsa04658	hsa04658	Th1 and Th2 cell differentiation	33/919	92/7914	9.38284489671208e-10	6.50401748522087e-09	3.61396657504939e-09	FOS/IL12B/IL4/IL5/CD3D/CD4/CHUK/IL2/IL2RB/JAK3/LCK/NFKB1/GATA3/HLA-DRA/IL12A/IL2RA/IL4R/MAF/NFATC1/IFNG/NFKBIA/TBX21/JUN/IFNGR1/RELA/HLA-DMA/HLA-DMB/HLA-DQA2/HLA-DRB1/IL12RB1/IL12RB2/JAK2/MAML2	33
hsa05212	hsa05212	Pancreatic cancer	29/919	75/7914	1.2949599171731e-09	8.77695054972878e-09	4.87692506818406e-09	BCL2L1/CDKN1A/GADD45G/BAX/CCND1/CDK4/CDKN2A/CHUK/NFKB1/RAD51/SMAD4/TGFBR2/TP53/VEGFA/E2F3/TGFB3/EGFR/TGFB1/RAC2/AKT1/BRCA2/GADD45A/CDK6/E2F1/RB1/RELA/TGFA/STAT3/TGFB2	29
hsa05220	hsa05220	Chronic myeloid leukemia	29/919	76/7914	1.86595318755655e-09	1.23720809174945e-08	6.87456437520836e-09	BCL2L1/CDKN1A/GADD45G/BAX/CCND1/CDK4/CDKN1B/CDKN2A/CHUK/MDM2/NFKB1/RUNX1/SMAD4/TGFBR2/TP53/MYC/E2F3/TGFB3/TGFB1/AKT1/GADD45A/NFKBIA/CDK6/HDAC1/E2F1/HRAS/RB1/RELA/TGFB2	29
hsa04621	hsa04621	NOD-like receptor signaling pathway	50/919	181/7914	2.09058055153528e-09	1.35665333663459e-08	7.53826357888419e-09	BCL2L1/CXCL8/IL1B/IL6/TNF/BCL2/BIRC2/CASP8/CHUK/CTSB/NFKB1/OAS2/CCL2/CCL5/NAMPT/TLR4/ITPR1/IFNB1/TXN/CYBB/TRPM2/BIRC3/CXCL1/CXCL2/CXCL3/DEFB4A/IFNA1/IL18/IRF7/NFKBIA/NOD2/RIPK2/TNFAIP3/TRAF2/XIAP/PLCB1/JUN/RELA/AIM2/CASP4/GBP1/HSP90AA1/IRF9/MYD88/OAS1/OAS3/RIPK1/STAT2/NAIP/NEK7	50
hsa05205	hsa05205	Proteoglycans in cancer	54/919	204/7914	2.5403700283483e-09	1.61419345551298e-08	8.96928891587886e-09	CDKN1A/FASLG/IGF2/IL12B/TNF/CCND1/COL1A1/FAS/ITGA5/ITGB3/MDM2/MET/MMP2/MMP9/PLAU/THBS1/TP53/VEGFA/CTSL/EZR/FGF2/MYC/PLAUR/ITGB1/TLR2/TLR4/TWIST1/ITPR1/PRKCB/WNT5B/CD44/EGFR/IGF1/TGFB1/PLCG2/VAV1/AKT1/COL1A2/FN1/HIF1A/ESR1/PTK2/CAV1/HRAS/IGF1R/ITGA2/ITGAV/KDR/SRC/STAT3/ANK3/CAMK2D/FLNB/TGFB2	54
hsa04062	hsa04062	Chemokine signaling pathway	51/919	189/7914	3.48723759407128e-09	2.17062748202396e-08	1.20611225058105e-08	CXCL8/CHUK/CXCR4/JAK3/NFKB1/PF4/WAS/CCL2/CCL5/CXCL12/LYN/PREX1/PRKCB/PTK2B/CCL4/ELMO1/GNG2/GRK2/PIK3CG/RAC2/VAV1/AKT1/CCL11/CCL22/CCL3/CCR7/CXCL1/CXCL10/CXCL2/CXCL3/CXCL5/NFKBIA/CCL20/CCR5/DOCK2/PLCB1/PTK2/HRAS/RELA/SRC/CXCR1/CXCR2/HCK/NCF1/PPBP/STAT3/CCR1/CX3CL1/CXCL9/JAK2/STAT2	51
hsa04068	hsa04068	FoxO signaling pathway	40/919	131/7914	3.85656857099046e-09	2.35250682830418e-08	1.30717376827256e-08	CDKN1A/FASLG/GADD45G/IL10/IL6/INSR/CCND1/CDKN1B/CHUK/MDM2/SMAD4/TGFBR2/BCL2L11/BNIP3/TGFB3/CCND2/EGFR/IGF1/TGFB1/AKT1/GADD45A/SOD2/TNFSF10/PCK2/SIRT1/ATM/CAT/CDKN2B/CDKN2D/HRAS/IGF1R/IRS2/PCK1/SKP2/STK11/BCL6/CREBBP/STAT3/PRKAG2/TGFB2	40
hsa05215	hsa05215	Prostate cancer	33/919	97/7914	4.45251144565466e-09	2.66277645279347e-08	1.47957552683261e-08	CDKN1A/BCL2/CCND1/CDKN1B/CHUK/ERG/MDM2/MMP3/MMP9/NFKB1/PLAU/TP53/GSTP1/PDGFB/E2F3/HSP90B1/KLK3/EGFR/IGF1/PLAT/AKT1/AR/NFKBIA/E2F1/HRAS/IGF1R/PDGFC/RB1/RELA/TGFA/CREBBP/PDGFRB/HSP90AA1	33
hsa04672	hsa04672	Intestinal immune network for IgA production	22/919	49/7914	4.78731947502643e-09	2.80794699977512e-08	1.56023974793371e-08	IL10/IL4/IL5/IL6/CXCR4/IL2/ITGA4/CD40LG/HLA-DRA/CXCL12/TGFB1/CD40/CD80/CD86/MADCAM1/PIGR/CD28/HLA-DMA/HLA-DMB/HLA-DQA2/HLA-DRB1/TNFSF13B	22
hsa05221	hsa05221	Acute myeloid leukemia	26/919	67/7914	8.51588206331947e-09	4.90064911191026e-08	2.72305265579828e-08	IL3/CCND1/CHUK/CSF2/DUSP6/NFKB1/RUNX1/MYC/PPARD/SPI1/CSF1R/AKT1/BCL2A1/CCNA1/CD14/HRAS/KIT/MPO/PIM1/RARA/RELA/FCGR1A/ITGAM/STAT3/CEBPE/PML	26
hsa04115	hsa04115	p53 signaling pathway	27/919	72/7914	1.05432629471287e-08	5.9549911090264e-08	3.30889928750043e-08	BCL2L1/CDKN1A/GADD45G/BAX/BCL2/BID/CASP8/CCND1/CDK4/CDKN2A/FAS/MDM2/THBS1/TNFRSF10B/TP53/PMAIP1/SERPINE1/CCND2/CD82/IGF1/CCND3/GADD45A/RRM2B/CDK6/ATM/CDK1/IGFBP3	27
hsa05320	hsa05320	Autoimmune thyroid disease	22/919	53/7914	2.81717681206584e-08	1.56225259578197e-07	8.68067878933207e-08	FASLG/IL10/IL4/IL5/FAS/GZMB/IL2/CD40LG/HLA-DRA/CD40/CD80/CD86/HLA-F/IFNA1/CD28/HLA-G/HLA-DMA/HLA-DMB/HLA-DQA2/HLA-DRB1/HLA-E/PRF1	22
hsa04625	hsa04625	C-type lectin receptor signaling pathway	33/919	104/7914	3.17048865800959e-08	1.72678400123736e-07	9.59489988608164e-08	IL10/IL12B/IL1B/IL6/PTGS2/TNF/CASP8/CHUK/EGR2/IL2/MDM2/NFKB1/IL12A/NFATC1/ITPR1/NFKB2/RELB/PLCG2/AKT1/BCL3/CCL22/IL23A/IRF1/NFKBIA/CBLB/JUN/HRAS/RELA/SRC/LSP1/IL17D/IRF9/STAT2	33
hsa04218	hsa04218	Cellular senescence	43/919	160/7914	6.83407407947219e-08	3.65682911270003e-07	2.03192230248388e-07	CDKN1A/CXCL8/GADD45G/IL6/CCND1/CDK4/CDKN2A/MDM2/NFKB1/TGFBR2/TP53/IL1A/MYC/NFATC1/E2F3/ETS1/FOXM1/SERPINE1/TGFB3/ITPR1/CCND2/TGFB1/CCND3/AKT1/GADD45A/HLA-F/CDK6/SIRT1/ATM/CCNA1/CDK1/CDKN2B/E2F1/HLA-G/HRAS/IGFBP3/MYBL2/RB1/RELA/SLC25A5/HLA-E/CAPN2/TGFB2	43
hsa05203	hsa05203	Viral carcinogenesis	50/919	201/7914	8.86504397292411e-08	4.66179036507216e-07	2.59033045306857e-07	CDKN1A/BAX/CASP8/CCND1/CDK4/CDKN1B/CDKN2A/EGR2/JAK3/MDM2/NFKB1/TP53/PKM/PMAIP1/LYN/MAD1L1/CCND2/NFKB2/CCND3/HDAC4/HLA-F/IRF7/NFKBIA/TRAF1/TRAF2/CCR5/CDK6/HDAC1/JUN/ATF2/CCNA1/CDK1/CDKN2B/H4C14/HLA-G/HRAS/POLB/RB1/REL/RELA/SKP2/SRC/CREBBP/STAT3/EIF2AK2/HDAC7/HLA-E/IL6ST/IRF9/HDAC9	50
hsa05165	hsa05165	Human papillomavirus infection	71/919	330/7914	1.12094863507752e-07	5.79473446946854e-07	3.21985245758218e-07	CDKN1A/FASLG/PTGS2/TNF/BAX/CASP8/CCND1/CDK4/CDKN1B/CHUK/COL1A1/FAS/ITGA4/ITGA5/ITGB3/MDM2/NFKB1/PSEN1/TERT/THBS1/TNC/TP53/VEGFA/VWF/HEY1/ITGB1/PKM/WNT5B/CCND2/EGFR/IFNB1/SPP1/CCND3/AKT1/COL1A2/FN1/HLA-F/IFNA1/IRF1/CDK6/COL2A1/HDAC1/IBSP/PTK2/COL6A1/COL6A3/ITGA11/ATM/CCNA1/E2F1/HLA-G/HRAS/ITGA2/ITGAV/RB1/RELA/CREBBP/ITGA2B/PDGFRB/EIF2AK2/HLA-E/IRF9/ISG15/MX1/OASL/STAT2/TLR3/ITGA1/LAMC1/LAMC2/MAML2	71
hsa05218	hsa05218	Melanoma	25/919	72/7914	2.13901949819469e-07	1.0873349115823e-06	6.04179191595341e-07	CDKN1A/GADD45G/BAX/CCND1/CDK4/CDKN2A/MDM2/MET/TP53/CDH1/FGF2/PDGFB/E2F3/EGFR/IGF1/AKT1/GADD45A/CDK6/FGF8/E2F1/HRAS/IGF1R/PDGFC/RB1/PDGFRB	25
hsa04512	hsa04512	ECM-receptor interaction	28/919	88/7914	3.28788507190334e-07	1.64394253595167e-06	9.13459010485655e-07	COL1A1/GP5/GP6/GP9/ITGA4/ITGA5/ITGB3/THBS1/TNC/VWF/CD36/ITGB1/CD44/SPP1/COL1A2/FN1/COL2A1/IBSP/COL6A1/COL6A3/ITGA11/ITGA2/ITGAV/CD47/ITGA2B/ITGA1/LAMC1/LAMC2	28
hsa04514	hsa04514	Cell adhesion molecules (CAMs)	39/919	147/7914	4.02235908429795e-07	1.9787411624369e-06	1.09949034392525e-06	CD4/CD6/CD8A/ITGA4/CD40LG/CDH1/HLA-DRA/ITGB1/ITGB2/ICAM1/SELE/VCAM1/CD34/VSIR/CD40/CD58/CD80/CD86/HLA-F/MADCAM1/NCAM1/ALCAM/PTPRM/CD28/CD99/CDH3/HLA-G/ITGAV/SPN/CD22/ITGAM/PTPRC/CD274/HLA-DMA/HLA-DMB/HLA-DQA2/HLA-DRB1/HLA-E/NRXN3	39
hsa05135	hsa05135	Yersinia infection	34/919	120/7914	4.22788692636443e-07	2.04683414689071e-06	1.13732630767698e-06	CXCL8/FOS/IL10/IL1B/IL6/TNF/CHUK/IL2/ITGA4/ITGA5/LCK/NFKB1/WAS/CCL2/NFATC1/ITGB1/TLR4/FYB1/PTK2B/IFNB1/RAC2/VAV1/AKT1/FN1/IL18/NFKBIA/TRAF2/PTK2/WIPF1/JUN/RELA/SRC/LCP2/MYD88	34
hsa05133	hsa05133	Pertussis	25/919	76/7914	6.93981917093426e-07	3.30725757364836e-06	1.83768237914542e-06	CXCL8/FOS/IL10/IL12B/IL1B/IL6/TNF/ITGA5/NFKB1/IL12A/IL1A/NOS2/ITGB1/ITGB2/TLR4/CXCL5/IL23A/IRF1/JUN/CD14/RELA/ITGAM/LY96/IRF8/MYD88	25
hsa04110	hsa04110	Cell cycle	34/919	124/7914	9.78608117544315e-07	4.59193039770794e-06	2.55151266274712e-06	CDKN1A/GADD45G/CCND1/CDK4/CDKN1B/CDKN2A/MDM2/SMAD4/TP53/MYC/E2F3/TGFB3/MAD1L1/CCND2/TGFB1/CCND3/GADD45A/CDK6/HDAC1/ATM/CCNA1/CDC25C/CDK1/CDKN2B/CDKN2C/CDKN2D/E2F1/PCNA/PTTG1/RB1/SKP2/CREBBP/CDC7/TGFB2	34
hsa05230	hsa05230	Central carbon metabolism in cancer	23/919	69/7914	1.48641361722867e-06	6.86903262507186e-06	3.81678775715814e-06	MET/TP53/MYC/PDHA1/GCK/HK1/HK2/LDHA/NTRK1/PFKL/PFKP/PGAM1/PKM/SLC2A1/EGFR/AKT1/HIF1A/HRAS/KIT/PDGFRB/FGFR3/GLS/SLC2A2	23
hsa05235	hsa05235	PD-L1 expression and PD-1 checkpoint pathway in cancer	27/919	89/7914	1.53010560149274e-06	6.96540609634757e-06	3.87033781367371e-06	FOS/CD3D/CD4/CHUK/CSNK2A1/CSNK2A2/CSNK2B/LCK/NFKB1/BATF3/NFATC1/TLR2/TLR4/EGFR/IFNG/AKT1/HIF1A/NFKBIA/JUN/CD28/HRAS/IFNGR1/RELA/STAT3/CD274/JAK2/MYD88	27
hsa01521	hsa01521	EGFR tyrosine kinase inhibitor resistance	25/919	79/7914	1.56853328459619e-06	7.0353331147329e-06	3.9091928609905e-06	BCL2L1/IL6/BAX/BCL2/MET/VEGFA/BCL2L11/FGF2/PDGFB/PRKCB/EGFR/IGF1/PLCG2/AKT1/NRG1/HRAS/IGF1R/KDR/PDGFC/SRC/TGFA/PDGFRB/STAT3/FGFR3/JAK2	25
hsa05416	hsa05416	Viral myocarditis	21/919	60/7914	1.72390728298517e-06	7.62016987406487e-06	4.23415823891093e-06	BID/CASP8/CCND1/CD40LG/HLA-DRA/ITGB2/ICAM1/RAC2/CD40/CD80/CD86/HLA-F/CAV1/CD28/HLA-G/HLA-DMA/HLA-DMB/HLA-DQA2/HLA-DRB1/HLA-E/PRF1	21
hsa05214	hsa05214	Glioma	24/919	75/7914	2.02599325811596e-06	8.82754205321956e-06	4.90503630912286e-06	CDKN1A/GADD45G/BAX/CCND1/CDK4/CDKN2A/MDM2/TP53/PDGFB/E2F3/PRKCB/EGFR/IGF1/PLCG2/AKT1/GADD45A/CDK6/E2F1/HRAS/IGF1R/RB1/TGFA/PDGFRB/CAMK2D	24
hsa04217	hsa04217	Necroptosis	40/919	162/7914	2.13209105927932e-06	9.15898271943934e-06	5.08920178716042e-06	FASLG/IL1B/TNF/BAX/BCL2/BID/BIRC2/CASP8/FAS/JAK3/PARP1/TNFRSF10A/TNFRSF10B/IL1A/PLA2G4A/PPIA/TLR4/IFNB1/IFNG/CYBB/BIRC3/CFLAR/IFNA1/TNFAIP3/TNFSF10/TRAF2/XIAP/IFNGR1/SLC25A5/SMPD1/STAT3/EIF2AK2/HSP90AA1/IRF9/JAK2/RIPK1/STAT2/TLR3/CAMK2D/CAPN2	40
hsa05310	hsa05310	Asthma	14/919	31/7914	2.90104863597965e-06	1.22891643607471e-05	6.82849167240824e-06	IL10/IL3/IL4/IL5/TNF/CD40LG/HLA-DRA/CCL11/CD40/FCER1A/HLA-DMA/HLA-DMB/HLA-DQA2/HLA-DRB1	14
hsa04913	hsa04913	Ovarian steroidogenesis	18/919	49/7914	4.29556604335431e-06	1.79472279893571e-05	9.9724027826971e-06	CYP19A1/INSR/PTGS2/STAR/PLA2G4A/CYP11A1/CYP2J2/IGF1/CYP17A1/ALOX5/CYP1B1/HSD17B1/HSD17B2/HSD3B1/IGF1R/LDLR/LHCGR/SCARB1	18
hsa04015	hsa04015	Rap1 signaling pathway	47/919	210/7914	5.40151366805332e-06	2.22629955237333e-05	1.23704651572772e-05	INSR/ANGPT2/FLT1/ITGB3/MET/THBS1/VEGFA/CDH1/FGF2/NGF/PDGFB/VEGFD/ADORA2B/GRIN1/ITGB1/ITGB2/KITLG/VEGFB/FYB1/PRKCB/EGFR/IGF1/CSF1R/RAC2/SIPA1/VAV1/AKT1/CSF1/VEGFC/FGF8/PLCB1/F2R/HRAS/IGF1R/KDR/KIT/PDGFC/SRC/APBB1IP/FPR1/ITGA2B/ITGAM/LCP2/PDGFRB/FGFR3/RAPGEF2/TLN2	47
hsa04145	hsa04145	Phagosome	37/919	152/7914	7.29655451873715e-06	2.96726550428644e-05	1.6487653017778e-05	SFTPD/ITGA5/ITGB3/TFRC/THBS1/CTSL/HLA-DRA/NOS1/CD36/ITGB1/ITGB2/TLR2/TLR4/TLR6/TUBB3/CYBB/HLA-F/CD14/HLA-G/ITGA2/ITGAV/MPO/CTSS/FCGR1A/ITGAM/MSR1/NCF1/NCF2/NCF4/SCARB1/FCGR3A/HLA-DMA/HLA-DMB/HLA-DQA2/HLA-DRB1/HLA-E/TAP1	37
hsa05223	hsa05223	Non-small cell lung cancer	21/919	66/7914	9.70491942555282e-06	3.87796856272882e-05	2.15479875271558e-05	CDKN1A/GADD45G/BAX/CCND1/CDK4/CDKN2A/JAK3/TP53/E2F3/PRKCB/EGFR/RARB/PLCG2/AKT1/GADD45A/CDK6/E2F1/HRAS/RB1/TGFA/STAT3	21
hsa05340	hsa05340	Primary immunodeficiency	15/919	38/7914	9.79028128951211e-06	3.87796856272882e-05	2.15479875271558e-05	CD3D/CD4/CD8A/JAK3/LCK/CD40LG/CD40/ADA/BTK/CD19/UNG/CIITA/PTPRC/DCLRE1C/TAP1	15
hsa04660	hsa04660	T cell receptor signaling pathway	28/919	104/7914	1.28193158525261e-05	5.0126811987442e-05	2.78530344434104e-05	FOS/IL10/IL4/IL5/TNF/CD3D/CD4/CD8A/CDK4/CHUK/CSF2/IL2/LCK/NFKB1/CD40LG/NFATC1/GRAP2/IFNG/VAV1/AKT1/NFKBIA/CBLB/JUN/CD28/HRAS/RELA/LCP2/PTPRC	28
hsa01524	hsa01524	Platinum drug resistance	22/919	73/7914	1.5885635547717e-05	6.13306182538442e-05	3.40784453455355e-05	BCL2L1/CDKN1A/FASLG/BAX/BCL2/BID/BIRC2/CASP8/CDKN2A/FAS/MDM2/TP53/ERCC1/GSTP1/BIRC5/PMAIP1/BRCA1/AKT1/BIRC3/XIAP/ATM/REV3L	22
hsa05410	hsa05410	Hypertrophic cardiomyopathy (HCM)	25/919	90/7914	2.06907712926242e-05	7.77174097640293e-05	4.31837893770793e-05	IL6/TNF/ATP2A3/ITGA4/ITGA5/ITGB3/AGT/EDN1/ITGB1/TGFB3/IGF1/TGFB1/CACNA1C/CACNA2D4/ITGA11/ACTC1/ATP2A2/ITGA2/ITGAV/TNNC1/ITGA2B/ITGA1/CACNA2D1/PRKAG2/TGFB2	25
hsa04920	hsa04920	Adipocytokine signaling pathway	21/919	69/7914	2.0894516723444e-05	7.77174097640293e-05	4.31837893770793e-05	TNF/CHUK/NFKB1/ADIPOQ/CD36/LEP/SLC2A1/NPY/PPARA/AKT1/NFKBIA/SOCS3/TRAF2/PCK2/IRS2/PCK1/RELA/STK11/STAT3/JAK2/PRKAG2	21
hsa05211	hsa05211	Renal cell carcinoma	21/919	69/7914	2.0894516723444e-05	7.77174097640293e-05	4.31837893770793e-05	CDKN1A/MET/VEGFA/ARNT/PDGFB/EGLN1/EGLN3/ETS1/SLC2A1/TGFB3/VHL/TGFB1/AKT1/HIF1A/EPAS1/JUN/HRAS/TGFA/CREBBP/ARNT2/TGFB2	21
hsa04611	hsa04611	Platelet activation	31/919	124/7914	2.26826426279319e-05	8.33518795363761e-05	4.63145905275463e-05	COL1A1/GP5/GP6/GP9/ITGB3/NOS3/TBXA2R/TBXAS1/VWF/PLA2G4A/STIM1/ITGB1/ITPR1/LYN/PIK3CG/PLCG2/AKT1/COL1A2/PLCB1/COL3A1/BTK/F2R/ITGA2/PTGIR/SRC/APBB1IP/ITGA2B/LCP2/ARHGAP35/MYLK/TLN2	31
hsa05132	hsa05132	Salmonella infection	23/919	80/7914	2.40240089724832e-05	8.72300325786591e-05	4.84694917865888e-05	CXCL8/FOS/IL1B/IL6/CSF2/NFKB1/IL1A/NOS2/TLR4/CCL4/IFNG/LBP/CCL3/CXCL1/CXCL2/CXCL3/IL18/JUN/CD14/IFNGR1/RELA/MYD88/FLNB	23
hsa05210	hsa05210	Colorectal cancer	24/919	86/7914	2.77207281760045e-05	9.94684952197809e-05	5.52698109763062e-05	CDKN1A/FOS/GADD45G/BAX/BCL2/CCND1/SMAD4/TGFBR2/TP53/BCL2L11/MYC/BIRC5/PMAIP1/TGFB3/EGFR/TGFB1/RAC2/AKT1/GADD45A/JUN/AREG/HRAS/TGFA/TGFB2	24
hsa01522	hsa01522	Endocrine resistance	26/919	98/7914	3.42888638563188e-05	0.000121605854374154	6.75704661060872e-05	CDKN1A/FOS/BAX/BCL2/CCND1/CDK4/CDKN1B/CDKN2A/MDM2/MMP2/MMP9/TP53/E2F3/EGFR/IGF1/AKT1/ESR1/PTK2/JUN/CDKN2C/E2F1/HRAS/IGF1R/RB1/SRC/ESR2	26
hsa05170	hsa05170	Human immunodeficiency virus 1 infection	45/919	212/7914	3.52792669964726e-05	0.00012368018889568	6.87230730360808e-05	BCL2L1/FASLG/FOS/TNF/BAX/BCL2/BID/CASP8/CD3D/CD4/CHUK/CXCR4/FAS/NFKB1/NFATC1/RNF7/TLR2/TLR4/ITPR1/PRKCB/PTK2B/IFNB1/GNG2/PLCG2/RAC2/AKT1/B2M/HLA-F/IFNA1/NFKBIA/TRAF2/CCR5/PTK2/JUN/ATM/CDC25C/CDK1/HLA-G/HRAS/RELA/BST2/HLA-E/MYD88/RIPK1/TAP1	45
hsa04612	hsa04612	Antigen processing and presentation	22/919	78/7914	4.9677516281437e-05	0.000172177755293617	9.5670814848222e-05	TNF/CD4/CD8A/CTSB/CTSL/HLA-DRA/HSPA1A/HSPA1B/IFNG/B2M/CD74/HLA-F/HLA-G/CIITA/CTSS/HLA-DMA/HLA-DMB/HLA-DQA2/HLA-DRB1/HLA-E/HSP90AA1/TAP1	22
hsa04931	hsa04931	Insulin resistance	27/919	108/7914	7.54891709336693e-05	0.000258698844210889	0.00014374638108008	IL6/INSR/TNF/NFKB1/NOS3/PTPA/AGT/CD36/GFPT1/GYS1/PPP1R3C/SLC2A1/PRKCB/TRIB3/PPARA/AKT1/NFKBIA/SOCS3/PCK2/IRS2/PCK1/PRKCE/RELA/SREBF1/STAT3/SLC2A2/PRKAG2	27
hsa05225	hsa05225	Hepatocellular carcinoma	37/919	168/7914	7.67667990282216e-05	0.000260154152262307	0.000144555025070686	BCL2L1/CDKN1A/GADD45G/IGF2/BAX/CCND1/CDK4/CDKN2A/HMOX1/MET/SMAD4/TERT/TGFBR2/TP53/GSTP1/MYC/NQO1/E2F3/TGFB3/ARID1A/PRKCB/WNT5B/EGFR/TGFB1/PLCG2/AKT1/GADD45A/CDK6/BRD7/E2F1/HRAS/IGF1R/LRP5/RB1/TGFA/SMARCA4/TGFB2	37
hsa05120	hsa05120	Epithelial cell signaling in Helicobacter pylori infection	20/919	70/7914	8.87882294770635e-05	0.000297586922972575	0.000165354597406677	CXCL8/CHUK/MET/NFKB1/CCL5/ADAM17/LYN/EGFR/CSK/PLCG2/CXCL1/CXCL2/CXCL3/NFKBIA/JUN/ADAM10/RELA/SRC/CXCR1/CXCR2	20
hsa01523	hsa01523	Antifolate resistance	12/919	31/7914	9.60580284301749e-05	0.000318453246426123	0.000176948999739796	IL1B/IL6/SLC19A1/TNF/ABCC1/CHUK/NFKB1/ABCG2/ABCC3/ALOX12/RELA/TYMS	12
hsa04926	hsa04926	Relaxin signaling pathway	30/919	129/7914	0.000129131043617571	0.000423494282831818	0.000235315201159354	FOS/COL1A1/MMP1/MMP13/MMP2/MMP9/NFKB1/NOS3/TGFBR2/VEGFA/NOS1/NOS2/VEGFD/EDN1/EDNRB/VEGFB/EGFR/TGFB1/GNG2/AKT1/COL1A2/NFKBIA/VEGFC/PLCB1/COL3A1/JUN/ATF2/HRAS/RELA/SRC	30
hsa04930	hsa04930	Type II diabetes mellitus	15/919	46/7914	0.000132099579144161	0.00042862097488265	0.000238163854895968	INSR/TNF/SOCS1/ADIPOQ/GCK/HK1/HK2/PKM/CACNA1C/SOCS3/IRS2/PRKCE/SLC2A2/SOCS2/SOCS4	15
hsa04650	hsa04650	Natural killer cell mediated cytotoxicity	30/919	131/7914	0.000173132801412826	0.000555847415062232	0.000308857407506538	FASLG/TNF/BID/CSF2/FAS/GZMB/LCK/TNFRSF10A/TNFRSF10B/NFATC1/ITGB2/PRKCB/PTK2B/ICAM1/IFNB1/IFNG/PLCG2/RAC2/VAV1/IFNA1/MICA/TNFSF10/HLA-G/HRAS/IFNGR1/LCP2/TYROBP/FCGR3A/HLA-E/PRF1	30
hsa00010	hsa00010	Glycolysis / Gluconeogenesis	19/919	68/7914	0.000183190077503864	0.000582010142069569	0.000323394764014498	PDHA1/ALDOA/ENO1/ENO2/GAPDH/GCK/HK1/HK2/LDHA/PFKL/PFKP/PGAM1/PGK1/PKM/FBP1/PCK2/ADH6/PCK1/TPI1	19
hsa04610	hsa04610	Complement and coagulation cascades	21/919	79/7914	0.000185293780732393	0.000582624774467835	0.00032373628538161	F8/F13A1/PLAU/VWF/CLU/PLAUR/ITGB2/SERPINE1/BDKRB1/F3/ITGAX/PLAT/A2M/CR2/THBD/F10/F2R/F7/PROC/ITGAM/PROS1	21
hsa04152	hsa04152	AMPK signaling pathway	28/919	120/7914	0.000201883279838578	0.000628310207660879	0.000349121461374984	INSR/CCND1/FASN/ADIPOQ/CD36/GYS1/HMGCR/LEP/PFKFB3/PFKFB4/PFKL/PFKP/IGF1/AKT1/CFTR/FBP1/PCK2/SIRT1/PPARG/ADRA1A/CCNA1/HNF4A/IGF1R/IRS2/PCK1/SREBF1/STK11/PRKAG2	28
hsa05206	hsa05206	MicroRNAs in cancer	57/919	310/7914	0.000241247774484645	0.00074323809310926	0.000412981304540435	ABCB1/CDKN1A/PTGS2/ABCC1/BCL2/CCND1/CDKN1B/CDKN2A/HMOX1/ITGA5/ITGB3/MCL1/MDM2/MET/MMP9/NFKB1/PLAU/SOCS1/SPRY2/THBS1/TNC/TP53/VEGFA/BCL2L11/EZR/MYC/PDGFB/DDIT4/E2F3/PRKCB/ZEB2/BRCA1/CCND2/CD44/EGFR/STMN1/VIM/HDAC4/PLCG2/CDK6/HDAC1/SIRT1/ATM/CDC25C/CYP1B1/E2F1/HMGA2/HRAS/IRS2/PIM1/PRKCE/CREBBP/PDGFRB/STAT3/FGFR3/GLS/TGFB2	57
hsa05224	hsa05224	Breast cancer	32/919	147/7914	0.000287723192269428	0.000877555736421755	0.000487615094267136	CDKN1A/FOS/GADD45G/BAX/CCND1/CDK4/TP53/FGF2/MYC/PGR/E2F3/HEY1/WNT5B/BRCA1/EGFR/IGF1/NFKB2/AKT1/BRCA2/GADD45A/CDK6/FGF8/ESR1/JUN/E2F1/HRAS/IGF1R/KIT/LRP5/RB1/ESR2/TNFSF11	32
hsa04662	hsa04662	B cell receptor signaling pathway	21/919	82/7914	0.000324562089677117	0.000980113241104164	0.000544601317748992	FOS/CHUK/NFKB1/NFATC1/LYN/PIK3AP1/PRKCB/INPP5D/PLCG2/RAC2/VAV1/AKT1/CR2/NFKBIA/JUN/BTK/CD19/HRAS/RELA/CD22/IFITM1	21
hsa04520	hsa04520	Adherens junction	19/919	71/7914	0.000337690959233308	0.00100976218202116	0.000561075793978973	INSR/CSNK2A1/CSNK2A2/CSNK2B/MET/SMAD4/TGFBR2/WAS/CDH1/PTPRJ/EGFR/RAC2/SNAI1/PTPRM/IGF1R/SRC/CREBBP/CTNNA1/SORBS1	19
hsa05226	hsa05226	Gastric cancer	32/919	149/7914	0.000371704478244536	0.00110067830936489	0.000611593469569446	ABCB1/CDKN1A/GADD45G/BAX/BCL2/CCND1/CDKN1B/MET/SMAD4/TERT/TGFBR2/TP53/CDH1/FGF2/MYC/E2F3/TGFB3/WNT5B/EGFR/RARB/TGFB1/AKT1/GADD45A/FGF8/CDKN2B/E2F1/HRAS/LRP5/MUC2/RB1/CTNNA1/TGFB2	32
hsa04664	hsa04664	Fc epsilon RI signaling pathway	18/919	68/7914	0.000554331353288954	0.00162568329570318	0.000903313237646979	IL3/IL4/IL5/TNF/CSF2/PLA2G4A/LYN/INPP5D/PLCG2/RAC2/VAV1/AKT1/ALOX5AP/ALOX5/BTK/HRAS/FCER1A/LCP2	18
hsa04014	hsa04014	Ras signaling pathway	44/919	232/7914	0.000618972040990466	0.00179596188903552	0.000997928780447692	BCL2L1/FASLG/IGF2/INSR/ANGPT2/CHUK/ETS2/FLT1/MET/NFKB1/VEGFA/FGF2/NGF/NTF3/PDGFB/PLA2G4A/VEGFD/ETS1/GRIN1/KITLG/NTRK1/VEGFB/PRKCB/EGFR/IGF1/CSF1R/GNG2/PLCG2/RAC2/AKT1/CSF1/VEGFC/FGF8/HRAS/IGF1R/KDR/KIT/PDGFC/REL/RELA/TGFA/PDGFRB/FGFR3/RASAL2	44
hsa04215	hsa04215	Apoptosis - multiple species	11/919	32/7914	0.000624170361435295	0.00179596188903552	0.000997928780447692	BCL2L1/BAX/BCL2/BID/BIRC2/CASP8/BCL2L11/BIRC5/PMAIP1/BIRC3/XIAP	11
hsa04670	hsa04670	Leukocyte transendothelial migration	25/919	112/7914	0.000875579057934875	0.00249580946420689	0.00138680008192341	CXCR4/ITGA4/MMP2/MMP9/EZR/CXCL12/ITGB1/ITGB2/PRKCB/PTK2B/ICAM1/VCAM1/CYBB/PLCG2/RAC2/SIPA1/VAV1/PTK2/CD99/ITGAM/NCF1/NCF2/NCF4/ARHGAP35/CTNNA1	25
hsa04915	hsa04915	Estrogen signaling pathway	29/919	138/7914	0.000993135126099008	0.0028046871616685	0.00155842841424893	FOS/BCL2/MMP2/MMP9/NOS3/HSPA1A/PGR/HSP90B1/HSPA1B/ITPR1/EGFR/KRT16/TFF1/AKT1/ESR1/PLCB1/JUN/ATF2/CTSD/HRAS/KRT18/KRT19/OPRM1/RARA/SRC/TGFA/ESR2/HSP90AA1/KRT17	29
hsa00140	hsa00140	Steroid hormone biosynthesis	16/919	60/7914	0.00101587721491633	0.00284259220687597	0.00157949040658164	CYP19A1/CYP11A1/UGT2B15/HSD11B2/CYP3A4/CYP17A1/CYP1B1/CYP3A5/CYP3A7/CYP7A1/CYP7B1/HSD17B1/HSD17B2/HSD3B1/UGT1A4/UGT1A6	16
hsa05414	hsa05414	Dilated cardiomyopathy (DCM)	22/919	96/7914	0.00121338467236653	0.00336438477337993	0.0018694251890049	TNF/ATP2A3/ITGA4/ITGA5/ITGB3/AGT/ITGB1/TGFB3/IGF1/TGFB1/CACNA1C/CACNA2D4/ITGA11/ACTC1/ATP2A2/ITGA2/ITGAV/TNNC1/ITGA2B/ITGA1/CACNA2D1/TGFB2	22
hsa04979	hsa04979	Cholesterol metabolism	14/919	50/7914	0.00123483505285819	0.00339301523533106	0.00188533374594754	STAR/ABCA1/CD36/LPL/APOC3/APOA1/APOE/CETP/CYP27A1/CYP7A1/LCAT/LDLR/STARD3/SCARB1	14
hsa04934	hsa04934	Cushing syndrome	31/919	155/7914	0.00158706084006411	0.00432190675196029	0.00240147363957069	CDKN1A/STAR/CCND1/CDK4/CDKN1B/CDKN2A/ARNT/AGT/E2F3/NR4A1/ITPR1/WNT5B/CYP11A1/EGFR/CACNA1C/CDK6/CRHR1/PBX1/PLCB1/AHR/CYP17A1/AGTR1/ATF2/CDKN2B/CDKN2C/E2F1/HSD3B1/LDLR/RB1/SCARB1/CAMK2D	31
hsa04932	hsa04932	Non-alcoholic fatty liver disease (NAFLD)	30/919	149/7914	0.00168033717590825	0.00453542335090279	0.00252011444174409	CXCL8/FASLG/IL1B/IL6/INSR/TNF/XBP1/BAX/BID/CASP8/COX4I1/FAS/NFKB1/BCL2L11/DDIT3/IL1A/ADIPOQ/COX4I2/LEP/PPARA/TGFB1/AKT1/SOCS3/TRAF2/JUN/IRS2/RELA/SREBF1/EIF2AK3/PRKAG2	30
hsa04623	hsa04623	Cytosolic DNA-sensing pathway	16/919	63/7914	0.00178096980979847	0.00476487536832046	0.00264760978187953	IL1B/IL6/CHUK/NFKB1/CCL5/CCL4/IFNB1/CXCL10/IFNA1/IL18/IRF7/NFKBIA/RELA/ADAR/AIM2/RIPK1	16
hsa04622	hsa04622	RIG-I-like receptor signaling pathway	17/919	70/7914	0.00219095781754777	0.00581080116827886	0.00322877994164934	CXCL8/IL12B/TNF/CASP8/CHUK/NFKB1/IL12A/IFNB1/CXCL10/IFNA1/IRF7/NFKBIA/TRAF2/RELA/ISG15/RIPK1/TRIM25	17
hsa05216	hsa05216	Thyroid cancer	11/919	37/7914	0.00239912726894074	0.00630805014678384	0.0035050770444597	CDKN1A/GADD45G/BAX/CCND1/TP53/CDH1/MYC/NTRK1/GADD45A/PPARG/HRAS	11
hsa04137	hsa04137	Mitophagy - animal	16/919	65/7914	0.00252171692440664	0.0065737065123421	0.00365268938218146	BCL2L1/CSNK2A1/CSNK2A2/CSNK2B/TP53/BNIP3/BNIP3L/CITED2/HIF1A/OPTN/JUN/E2F1/HRAS/RELA/SRC/EIF2AK3	16
hsa00051	hsa00051	Fructose and mannose metabolism	10/919	33/7914	0.00320851035315163	0.00829318353992582	0.00460811924047647	ALDOA/HK1/HK2/PFKFB3/PFKFB4/PFKL/PFKP/FBP1/TPI1/GMDS	10
hsa04666	hsa04666	Fc gamma R-mediated phagocytosis	20/919	93/7914	0.00436297054272178	0.01118240349185	0.0062135184199753	ASAP1/WAS/PLA2G4A/SPHK1/LYN/PRKCB/BIN1/INPP5D/PLCG2/RAC2/VAV1/AKT1/DOCK2/PRKCE/FCGR1A/HCK/NCF1/PTPRC/FCGR3A/ASAP2	20
hsa04922	hsa04922	Glucagon signaling pathway	22/919	106/7914	0.00453119213407536	0.01142160000738	0.00634642830435957	PDHA1/GCK/GYS1/LDHA/PFKL/PFKP/PGAM1/PKM/SLC2A1/ITPR1/PPARA/AKT1/FBP1/PCK2/SIRT1/PLCB1/ATF2/PCK1/CREBBP/SLC2A2/CAMK2D/PRKAG2	22
hsa04928	hsa04928	Parathyroid hormone synthesis, secretion and action	22/919	106/7914	0.00453119213407536	0.01142160000738	0.00634642830435957	CDKN1A/FOS/BCL2/EGR1/MMP13/PTHLH/GATA3/RUNX2/VDR/MMP14/ITPR1/PRKCB/EGFR/CYP27B1/PLCB1/BGLAP/ATF2/LRP5/PTH/TNFSF11/PDE4B/PDE4D	22
hsa05020	hsa05020	Prion diseases	10/919	35/7914	0.00513241777670752	0.0128310444417688	0.00712958811087067	IL1B/IL6/BAX/EGR1/CCL5/HSPA1A/IL1A/NCAM1/SOD1/LAMC1	10
hsa04211	hsa04211	Longevity regulating pathway	19/919	89/7914	0.00585148502346048	0.0145097799362231	0.00806237987828102	INSR/BAX/NFKB1/TP53/ADIPOQ/IGF1/AKT1/SOD2/SIRT1/PPARG/ATF2/CAT/HRAS/IGF1R/IRS2/RELA/STK11/PRKAG2/RB1CC1	19
hsa04370	hsa04370	VEGF signaling pathway	14/919	59/7914	0.00649288945223197	0.0159704135720222	0.00887398303743079	PTGS2/NOS3/VEGFA/PLA2G4A/SPHK1/PRKCB/PLCG2/RAC2/AKT1/PTK2/HRAS/HSPB1/KDR/SRC	14
hsa04976	hsa04976	Bile secretion	16/919	72/7914	0.00737194587706226	0.0179875479400319	0.00999480662069073	ABCB1/SLC10A1/ABCG2/AQP1/HMGCR/SLC2A1/CFTR/CYP3A4/ABCC3/ATP1A3/CYP7A1/LDLR/SCT/SCTR/SCARB1/NR1H4	16
hsa04020	hsa04020	Calcium signaling pathway	34/919	193/7914	0.00816244680137602	0.0197583037652356	0.0109787296158859	ATP2A3/CXCR4/GRPR/NOS3/TBXA2R/NOS1/NOS2/STIM1/ADORA2B/EDNRB/GRIN1/SPHK1/ITPR1/PRKCB/PTK2B/BDKRB1/EGFR/OXTR/CACNA1C/PLCG2/PTAFR/PLCB1/ADRA1A/ADRB3/AGTR1/ATP2A2/F2R/LHCGR/SLC25A5/TNNC1/PDGFRB/PTGFR/CAMK2D/MYLK	34
hsa05130	hsa05130	Pathogenic Escherichia coli infection	35/919	201/7914	0.00880613670153668	0.0211485960155015	0.0117512474840232	CXCL8/FASLG/FOS/IL1B/IL6/TNF/BAX/CASP8/CHUK/FAS/NFKB1/TNFRSF10A/TNFRSF10B/EZR/GAPDH/ITGB1/TLR4/TUBB3/LYN/ARHGEF2/CYTH4/IL18/NFKBIA/TNFSF10/TRAF2/WIPF1/JUN/F2R/RELA/HCK/CASP4/IL1R1/MYD88/RIPK1/NAIP	35
hsa04919	hsa04919	Thyroid hormone signaling pathway	23/919	119/7914	0.00921224781317718	0.0219510592423363	0.0121971373184336	ATP2A3/BMP4/CCND1/ITGB3/MDM2/TP53/MYC/PFKP/SLC2A1/PRKCB/PLCG2/AKT1/HIF1A/HDAC1/ESR1/PLCB1/ATP1A3/ATP2A2/HRAS/ITGAV/SRC/CREBBP/MED16	23
hsa04213	hsa04213	Longevity regulating pathway - multiple species	14/919	62/7914	0.0102188308787359	0.0241608016900344	0.0134249838553772	INSR/HSPA1A/HSPA1B/IGF1/AKT1/SOD2/HDAC1/SIRT1/CAT/HRAS/IGF1R/IRS2/SOD1/PRKAG2	14
hsa03320	hsa03320	PPAR signaling pathway	16/919	76/7914	0.0124732833596153	0.0292642417283282	0.016260717578122	MMP1/PPARD/ADIPOQ/CD36/ILK/PPARA/LPL/PCK2/PPARG/APOC3/APOA1/CYP27A1/CYP7A1/PCK1/UBC/SORBS1	16
hsa05213	hsa05213	Endometrial cancer	13/919	58/7914	0.0139016838755263	0.0323665158934008	0.0179845006344695	CDKN1A/GADD45G/BAX/CCND1/TP53/CDH1/MYC/ILK/EGFR/AKT1/GADD45A/HRAS/CTNNA1	13
hsa05412	hsa05412	Arrhythmogenic right ventricular cardiomyopathy (ARVC)	16/919	77/7914	0.0141030909133437	0.0325866873376502	0.0181068392109118	ATP2A3/ITGA4/ITGA5/ITGB3/ITGB1/GJA1/CACNA1C/CACNA2D4/ITGA11/ATP2A2/ITGA2/ITGAV/ITGA2B/ITGA1/CACNA2D1/CTNNA1	16
hsa04927	hsa04927	Cortisol synthesis and secretion	14/919	65/7914	0.0154426588457886	0.0354136161501167	0.0196776262300907	STAR/AGT/NR4A1/ITPR1/CYP11A1/CACNA1C/PBX1/PLCB1/CYP17A1/AGTR1/ATF2/HSD3B1/LDLR/SCARB1	14
hsa04977	hsa04977	Vitamin digestion and absorption	7/919	24/7914	0.0162813148259959	0.0370582165815579	0.0205914508011417	SLC19A1/ABCC1/PLB1/APOA1/SLC19A3/TCN2/SCARB1	7
hsa04071	hsa04071	Sphingolipid signaling pathway	22/919	119/7914	0.0176711229584992	0.0399236481654981	0.0221836319401042	TNF/ABCC1/BAX/BCL2/BID/NFKB1/NOS3/TP53/SPHK1/PRKCB/RAC2/ADORA1/AKT1/TRAF2/PLCB1/CERS2/CTSD/HRAS/PRKCE/RELA/SMPD1/FCER1A	22
hsa04072	hsa04072	Phospholipase D signaling pathway	26/919	148/7914	0.0197248600679741	0.0442358994171477	0.0245797404871813	CXCL8/INSR/PDGFB/PLA2G4A/AGT/KITLG/SPHK1/PTK2B/EGFR/CYTH4/DGKZ/PIK3CG/PLCG2/AKT1/PLCB1/AGTR1/F2R/HRAS/KIT/PDGFC/CXCR1/CXCR2/FCER1A/PDGFRB/PTGFR/DGKB	26
hsa04810	hsa04810	Regulation of actin cytoskeleton	35/919	213/7914	0.0206366312185684	0.0459428651216303	0.0255282184109835	CXCR4/ITGA4/ITGA5/ITGB3/EZR/FGF2/PDGFB/CXCL12/ITGB1/ITGB2/IQGAP2/PIP4K2A/BDKRB1/EGFR/ITGAX/RAC2/VAV1/FN1/FGF8/PTK2/ITGA11/F2R/HRAS/ITGA2/ITGAD/ITGAV/PDGFC/SRC/ITGA2B/ITGAM/PDGFRB/FGFR3/ITGA1/ARHGAP35/MYLK	35
