# Supplementary material for: Prognostic Profiling of the EMT-Associated and Immunity-Related LncRNAs in Lung Squamous Cell Carcinomas
Source: Cells. 2022 Sep 15;11(18):2881. doi: 10.3390/cells11182881 (PMC9497331; doi:10.3390/cells11182881)
Supplement: Supplementary file 1 [file cells-11-02881-s001.zip › Table-S8-TCGA.cormat.EMT.lncrna.csv]

	Corr	P.value
AC116351.1	0.333244758787634	2.99064700598408e-14
AC087741.2	-0.310850497989781	1.66341394837853e-12
ZNF460-AS1	-0.306887107043942	3.27285653478652e-12
LINC02126	0.517519638031312	4.00500404964265e-35
AC025159.1	-0.337723958156678	1.28554053133586e-14
AC093249.6	-0.385867850714593	5.96799617313797e-19
AC079298.1	0.326408529002723	1.05671415112782e-13
LINC01429	0.438510544374095	1.38545025803136e-24
AC009065.8	-0.388520328793599	3.27570722080008e-19
WWC2-AS2	0.324663946347851	1.45097965012245e-13
AL033527.3	-0.419384194197721	2.01737619950646e-22
AC099791.2	-0.310524979096001	1.75916975515951e-12
USP3-AS1	-0.387322063165157	4.29824073365569e-19
LINC02012	-0.315324994684426	7.65304564156066e-13
URB1-AS1	-0.319154731656057	3.89690838124389e-13
AC124276.2	0.306680043013895	3.38970262002566e-12
SNHG6	-0.317963899992763	4.81185122062863e-13
BX649632.1	-0.353504388404012	5.87513551227371e-16
AL358472.2	-0.325577744199252	1.22926020964574e-13
AC087286.2	0.586456475663819	7.03642761031859e-47
OSGEPL1-AS1	-0.361302555952587	1.19800965602627e-16
AC026367.1	-0.313540870720527	1.04461087835872e-12
AL133467.1	0.351069937808385	9.5657471072717e-16
POC1B-AS1	-0.318077979136149	4.71580131190122e-13
LINC01615	0.460540280672906	2.97653541620633e-27
AC015912.3	-0.418184108267363	2.72876073935937e-22
DGUOK-AS1	-0.368970042619764	2.4029719840259e-17
AC074117.1	-0.340133971787678	8.115501230629e-15
AC142472.1	-0.314006506068639	9.63334468966286e-13
MINCR	-0.395865264569769	6.04562944770137e-20
DNM3OS	0.61810756783936	2.7640321507647e-53
AC073352.1	-0.335597563952484	1.92266231059143e-14
C9orf147	-0.331462477560247	4.1687999854063e-14
AL355574.1	-0.3000713877014	1.02354726028268e-11
AC019118.1	-0.307868423039825	2.77053499858556e-12
AP005019.1	0.367111340470604	3.56128643855899e-17
AL354811.1	0.440123196121077	8.97070857027947e-25
BRWD1-AS2	-0.311651910644985	1.44886851901208e-12
AC008764.6	-0.381217886627339	1.68599470082392e-18
AL161729.3	-0.320287481106066	3.1857909431686e-13
L3MBTL4-AS1	0.33229961460383	3.56759684191775e-14
HECW2-AS1	0.629878914465066	7.38138237691415e-56
AC018809.1	-0.340898341484417	7.007947410052e-15
AC007114.1	-0.334826395806724	2.22315627843828e-14
AC015802.5	-0.318298830701029	4.53515745129986e-13
LINC01970	-0.361199417285732	1.22382185413688e-16
LINC00412	-0.310753152357292	1.69150212541278e-12
CLMAT3	0.427422289008749	2.58494992225879e-23
AF127936.1	0.322872411545491	2.0051643323666e-13
ASB16-AS1	-0.348467256333488	1.60334928644058e-15
AC019254.1	0.330039706882081	5.42609651039837e-14
AC022509.2	0.367086098533815	3.58030152831524e-17
LINC01711	0.584571929431262	1.60980609476443e-46
AC004921.1	0.316527071154954	6.19845844359877e-13
AL021395.1	-0.300387534469161	9.71458698965348e-12
AC092115.3	-0.313457461073513	1.05986219632478e-12
PAXIP1-AS1	-0.437776140738838	1.68740784412859e-24
LINC00924	0.31859881115364	4.30060053947504e-13
AL353807.2	-0.328181814295834	7.6397231500475e-14
AL033397.2	-0.320449368683781	3.09514903296639e-13
AC097376.3	-0.306197708565634	3.67792223355222e-12
AL121601.1	-0.365098386757815	5.43746629591946e-17
LINC02611	0.32274586451709	2.05134325417563e-13
TEX26-AS1	0.308864929259746	2.33777886914147e-12
AC015802.4	-0.397778386632598	3.86597362906175e-20
AL139147.1	0.467604448525377	3.76938406189635e-28
AC104564.4	-0.329903828079947	5.56402623515597e-14
RNF139-AS1	-0.328673398847914	6.98007935767785e-14
FAM198B-AS1	0.448261404775715	9.65340298587498e-26
AC107871.2	-0.306502516723643	3.49311948943046e-12
AC093627.6	0.366903452123893	3.72089845829196e-17
MHENCR	-0.308385779652551	2.53690589979603e-12
AL365203.2	0.33033648941561	5.13638470251623e-14
AC106820.3	-0.343562088749054	4.18928444979015e-15
AC112721.2	0.634953580426251	5.2988405704908e-57
AL121906.2	-0.343357232933556	4.35913743815931e-15
AC087521.1	0.353614915480069	5.74596347722019e-16
AC108463.2	0.551712980449659	1.29930092440071e-40
AL117336.2	-0.397636634887999	3.99659468415649e-20
MUC20-OT1	-0.387742715768254	3.90775097018711e-19
AL163051.1	-0.35523254787709	4.1459250747065e-16
AC004160.1	0.459627841737091	3.87356245718978e-27
AC245128.3	0.436657280113309	2.27653763685685e-24
MELTF-AS1	-0.319255746092353	3.82764805465986e-13
AC008443.5	-0.306996012074446	3.21299104156014e-12
DCXR-DT	-0.376923087605844	4.33573980399069e-18
MIR497HG	0.313074273233442	1.13277298926528e-12
AC021851.1	-0.326821501690642	9.8001052709789e-14
RPARP-AS1	-0.464124790917541	1.04940699176701e-27
AC004812.2	-0.375304460566267	6.16721163699256e-18
ROR1-AS1	0.38862820727725	3.19638577134127e-19
AC015909.1	0.411918116164097	1.29530804539811e-21
SNHG17	-0.355297941122928	4.09142315607779e-16
AC124068.2	-0.334826691217061	2.2230327852659e-14
AC008105.1	-0.305617114069368	4.05673910977246e-12
AC011899.2	0.320631290846398	2.99630122636019e-13
AC016394.1	-0.393768454620199	9.83606650770829e-20
AL031651.2	0.479410478729705	1.06897295627556e-29
AC026304.1	-0.322259238807824	2.23882423375372e-13
AC107959.1	0.337483211916267	1.3456931494654e-14
LINC00910	-0.319110925650302	3.92732389204395e-13
LGALS8-AS1	-0.300278072788826	9.89193730403634e-12
AC027237.3	0.398387431696647	3.35100540748742e-20
AC010531.6	-0.350168715253463	1.14452576345882e-15
MCCC1-AS1	-0.346506040684112	2.3587438365048e-15
AL445985.1	0.366097457376142	4.40899666622704e-17
AC006033.2	0.36571507764573	4.77780108903947e-17
AP006621.3	-0.326850416908311	9.7484918952811e-14
AC090197.1	0.316234227052985	6.52566588165516e-13
LINC01915	0.374173374219982	7.87977640601069e-18
AC010894.2	-0.365551963808591	4.94420369592988e-17
AL365361.1	0.374773260096952	6.92025379058267e-18
AC026124.2	-0.322517592972145	2.13729128298828e-13
AC007996.1	-0.30549652636806	4.14007165881132e-12
AC004477.1	-0.343244793947169	4.45521866880812e-15
TMPO-AS1	-0.338997058347821	1.0087262244619e-14
AC011481.1	-0.319850387166459	3.44370370288213e-13
LINC01144	-0.309253470506271	2.18760234938379e-12
AC108673.3	-0.304610971053575	4.80544570720985e-12
LINC01424	-0.385449188356755	6.55741981226976e-19
LINC01150	0.427460148558162	2.5597189300005e-23
AC145207.5	-0.323511819566736	1.78696376717951e-13
AP001160.1	-0.38293117351365	1.15216042782496e-18
AC138207.5	0.327366537375597	8.87078585286265e-14
DICER1-AS1	-0.36906013492818	2.35743059634054e-17
AC092376.2	0.43703743907887	2.05655297515904e-24
AP003071.4	0.622434195882614	3.22418690726046e-54
COA6-AS1	-0.406994950507239	4.30440234184734e-21
IDH1-AS1	-0.338008482436943	1.21784409284144e-14
MSC-AS1	0.309282398365778	2.17680657348128e-12
AL139123.1	-0.306876599989661	3.27868964464333e-12
AC025682.1	-0.411778081223514	1.34068759577335e-21
ADAMTS9-AS2	0.368430500048281	2.69438439919761e-17
ZNF337-AS1	-0.305753834676801	3.96424010602962e-12
PCED1B-AS1	0.445204102565283	2.24621448851032e-25
AC034102.5	-0.313360534879992	1.0778587696145e-12
AL135818.2	0.354928068745057	4.40923153824735e-16
AC009093.1	0.622902953743137	2.54943538758992e-54
LINC00565	0.410462419764988	1.85133615576389e-21
AC090136.3	0.479145283788463	1.15981395142596e-29
GAPLINC	0.35354893751076	5.82273175586185e-16
AC073896.2	-0.350692333326288	1.03131557941996e-15
ARRDC1-AS1	-0.329853374089308	5.61611182653074e-14
AL133415.1	0.483357552527255	3.14838468938296e-30
LINC00922	0.548800800238556	4.03716668137787e-40
AL133153.2	-0.34628758424227	2.4619689101093e-15
AC093010.3	0.358888424886521	1.96914241362399e-16
AC005962.1	-0.301428025803119	8.17661718365014e-12
AL691482.3	-0.301784188337563	7.70696163040455e-12
LINC00894	-0.312394786658397	1.27431179949377e-12
SNHG7	-0.320993890407732	2.80841487677938e-13
LINC01003	-0.37723145903007	4.0533330692392e-18
AC109597.2	0.312405346197613	1.27198525823285e-12
LINC02601	-0.352390054732096	7.34764837323918e-16
LINC01655	0.419793799834573	1.81925260529383e-22
AP000553.2	-0.401919124750745	1.45420995287756e-20
AC010761.1	-0.377431313510943	3.88005782605737e-18
AL133215.2	-0.361166239517358	1.23224078132861e-16
AC008760.2	0.366859646415288	3.75541819986434e-17
AL355488.1	-0.313569923830251	1.0393491511391e-12
AL590764.1	0.316478903185651	6.25115291826028e-13
AC090877.2	0.470067142084738	1.81325777973436e-28
AC008438.1	-0.379706545530745	2.35451930039172e-18
ZNF674-AS1	-0.346866447148543	2.19765728860899e-15
AP002989.1	0.373124238908553	9.88224042461102e-18
AC112715.1	0.431007615682099	1.01542038521308e-23
AL445426.1	0.315251402516006	7.75221333341185e-13
AL031673.1	-0.329659496065323	5.82074325285845e-14
AC009065.4	-0.336377957460214	1.65920967665698e-14
AL049871.1	0.310742221673341	1.69468489206914e-12
SH3RF3-AS1	0.482422648431695	4.21169182784585e-30
AC068888.1	-0.304648279495629	4.77541581681851e-12
LINC01089	-0.350108604257815	1.1582785231259e-15
AC010997.4	-0.39063247601216	2.02373402701513e-19
AL136987.1	0.355751141384508	3.73257488204693e-16
AL365214.2	0.390227003347364	2.22035238447128e-19
AC147651.4	0.36650647064423	4.04547689740481e-17
AP000695.1	0.505792077415504	2.21728632612924e-33
TMEM26-AS1	0.370319313981366	1.80311382805802e-17
ADAMTS9-AS1	0.301782027229085	7.70973030993182e-12
LINC00891	0.321487538144494	2.57105645186038e-13
AC027237.2	-0.300240810583464	9.95302810683403e-12
AC007292.1	-0.348142835704624	1.70939400356765e-15
AC091153.3	-0.355008623318515	4.3380130528477e-16
TBX5-AS1	0.684977550998189	1.55312428599326e-69
SNHG4	-0.372270554610855	1.18744139146573e-17
AP000688.1	-0.315012787564945	8.08248056259884e-13
MIR22HG	0.301316771967526	8.32897082843721e-12
AC099522.2	-0.345008449761558	3.16162409163939e-15
LINC01449	0.300493133628177	9.54643969633893e-12
AC021321.1	-0.329641648090336	5.83994441663827e-14
AC010618.2	-0.315031034622811	8.05674600604985e-13
SNHG25	-0.456961746417984	8.32552875160712e-27
AL049539.1	-0.307246522023312	3.07931885098777e-12
MAGI2-AS3	0.627473273551876	2.52953874291721e-55
AC093567.1	0.344845241354731	3.26388251305545e-15
AC009121.3	-0.375304363514675	6.16734156747659e-18
AL136162.1	-0.30607057603125	3.75779543188717e-12
LINC01119	0.310257800000607	1.84177429336198e-12
AC112721.1	0.584521833857539	1.64549205899966e-46
AC092164.1	-0.320267948789127	3.19690139285201e-13
AC106739.1	0.345740880287667	2.7401300411749e-15
AL355922.1	0.310818580467144	1.67257281422372e-12
AC013553.3	0.411794804326601	1.33518694716462e-21
VPS13B-DT	-0.38261974900645	1.23492334615442e-18
CBR3-AS1	-0.368398252268863	2.71286227656884e-17
AC114760.2	0.313969051315978	9.69636557629413e-13
ZKSCAN2-DT	-0.348112642044114	1.71960687843093e-15
AC005785.1	-0.343175222743169	4.51570624732587e-15
STPG3-AS1	-0.322642672812453	2.08976903256145e-13
MYOSLID	0.380574641822228	1.94393592625869e-18
AC016773.1	-0.330066110902045	5.39968555643144e-14
AC012360.3	-0.348462272041103	1.60492858607202e-15
AC002116.2	-0.426082542850355	3.65469233819068e-23
AC018755.4	0.346890198280665	2.18742939442925e-15
SBNO1-AS1	-0.419983573603382	1.73409306388532e-22
AC011352.1	0.394703080282127	7.9211466921981e-20
AL109936.2	-0.303138226186743	6.15025731747892e-12
AC099568.2	-0.372801288807895	1.05938873378854e-17
AC011352.3	0.484783144947653	2.01670676630384e-30
CAMTA1-DT	-0.331913761660473	3.83332750710566e-14
PRICKLE2-DT	0.497983149763479	2.94865558673092e-32
AC011921.1	-0.310357019777801	1.81066472872588e-12
AF015262.1	0.360646008011383	1.37194192580514e-16
AC079907.1	-0.325050825134794	1.3526972721102e-13
MIR200CHG	-0.336300666037599	1.68363601699481e-14
AL355802.3	-0.35972672348493	1.65784322032003e-16
PARD3-AS1	-0.384663721925335	7.82198098442214e-19
SNHG20	-0.464390702199651	9.70828064570349e-28
SNHG11	-0.396383139844972	5.35798661939276e-20
AL590385.2	0.316645252081518	6.07100657174933e-13
CYP1B1-AS1	0.333074954074469	3.08708448217791e-14
AC108463.3	0.343864369237344	3.95045487635858e-15
AP003352.1	-0.343771130447021	4.02266002170304e-15
AC073896.4	-0.332310086980667	3.56064239660631e-14
LINC01050	0.460505996998569	3.00618494252989e-27
AP001160.3	-0.308331257579283	2.560589094582e-12
THUMPD3-AS1	-0.308332924124849	2.55986199137126e-12
LUNAR1	-0.363427723686161	7.70819924055312e-17
SMIM25	0.493518670736871	1.2566692183122e-31
SLC12A9-AS1	-0.313150832214887	1.1178240428631e-12
AC012615.1	-0.375602439162225	5.78072392789072e-18
AC013731.1	-0.347228645624902	2.04666347014953e-15
AC144548.1	-0.343684908728915	4.0905829276914e-15
AC020765.2	-0.386324016638437	5.38508963599118e-19
AC037487.1	-0.333586179120162	2.8055988942134e-14
AL162258.2	-0.330976038723228	4.56265001044669e-14
TYMSOS	-0.357476204246911	2.62831044351901e-16
LINC01705	0.594827249515668	1.66751556250985e-48
AL391832.3	0.337344984539488	1.38146924792625e-14
AC078846.1	-0.348513338785693	1.58881990278046e-15
SNHG21	-0.394778764088576	7.78323849127515e-20
LINC02362	0.326967598735391	9.54203666461143e-14
AL691447.2	0.345583275870488	2.82589517859282e-15
AL451165.2	-0.335150094208052	2.09179504694809e-14
RAB30-DT	-0.310509576284171	1.76383184588734e-12
AL136084.3	0.458335622272365	5.61743027375075e-27
AC130650.2	-0.301689045133353	7.82977791305427e-12
AC010247.1	0.318868598986976	4.09982254633194e-13
AL590708.1	-0.315146713073591	7.89545544098022e-13
AC016394.2	-0.339757268411263	8.72280068059761e-15
LINC02408	0.527887513134464	1.00922229809452e-36
AL049569.1	0.300083302801264	1.02153556630546e-11
AC006449.6	-0.370737442180818	1.64912105049589e-17
AC006111.2	-0.374226701485802	7.7894295014033e-18
AC080038.1	0.3939721197891	9.38330990255097e-20
PVT1	-0.305426106227948	4.18950707607962e-12
ACTA2-AS1	0.531391710062616	2.82542818231435e-37
AL133371.2	0.450582956077879	5.05457632070432e-26
LINC02345	0.427109308492469	2.80315590201869e-23
STAG3L5P-PVRIG2P-PILRB	-0.321291842837398	2.66270386703434e-13
AP001469.3	-0.450469774049744	5.21716017956458e-26
AC007038.1	-0.328422831630226	7.3090136875947e-14
AC112484.1	-0.329251392702111	6.27565301905595e-14
AC233280.1	-0.328017533704406	7.87349730586751e-14
AC063948.1	-0.306697143218411	3.37990049924654e-12
AC083880.1	-0.430697464112998	1.10139309401167e-23
CNNM3-DT	-0.408305364627934	3.13283224070341e-21
ARHGAP27P1-BPTFP1-KPNA2P3	-0.308959134415467	2.30046710108526e-12
LINC01564	-0.300038601400311	1.02910274954677e-11
LINC01235	0.377411166741554	3.8971894459332e-18
AC107072.2	0.310270794675315	1.83767036424574e-12
AC099066.2	0.546933167390236	8.30437512948687e-40
AC017002.3	0.389518502737647	2.61006285485662e-19
AC024560.1	-0.311745604305287	1.42562671421408e-12
AC000403.1	0.520181799147109	1.57531120870668e-35
SNHG19	-0.395412187846196	6.71806517501849e-20
AC008840.1	0.365876192992136	4.6188473181054e-17
LINC01063	-0.3195386312841	3.64003853146604e-13
JPX	-0.306490484646086	3.50023923204497e-12
AC012184.3	-0.322201050444875	2.26233584139338e-13
SNHG10	-0.41101384769843	1.61739874750874e-21
AP000695.2	0.398547538677657	3.2272536160499e-20
AC107081.2	-0.320324208232393	3.16500196117683e-13
AC018413.1	-0.344321259293689	3.61462117223986e-15
AF127936.2	0.377363915118823	3.93766201976025e-18
AL731569.1	-0.358977414574264	1.93354481870084e-16
UBAC2-AS1	-0.336923158328382	1.49651267225727e-14
NDUFB2-AS1	-0.331556394997275	4.09669319955498e-14
AC004847.1	0.345102820692216	3.10393779993339e-15
AC073575.2	-0.376213070620474	5.06167331296526e-18
Z97200.1	0.329396177161404	6.11040983617726e-14
AC015911.3	0.310126917083729	1.88361221697041e-12
AC037198.1	0.492041421805125	2.02075920907009e-31
AC025211.1	-0.304808170613285	4.64878197445527e-12
AC015917.2	-0.316583538056629	6.13723852877334e-13
AC012236.1	0.351500906625649	8.77758543615064e-16
AC008946.1	-0.311947604354723	1.37675200408895e-12
LINC02798	0.305845281375488	3.9035252749063e-12
AC009093.2	0.489409978357031	4.68282446974921e-31
LINC01485	0.304372511464539	5.00178982472133e-12
AL121658.1	-0.372060502070221	1.24222542498912e-17
AC131235.3	-0.311295971298305	1.54058998731596e-12
FAM225B	0.428448542979002	1.9805703895806e-23
AC145423.2	-0.351693325401313	8.44662663594329e-16
AP006545.2	-0.324211629352872	1.5747770571744e-13
AC132872.2	-0.310981859595581	1.62623281846179e-12
NBR2	-0.350543909783981	1.06223858887407e-15
AC026310.2	0.321212094173036	2.70096218657505e-13
AL139351.1	0.350635369197753	1.04307768332259e-15
AC007998.3	0.470684439308591	1.50796769372277e-28
AP002026.1	-0.307615198219599	2.89242818776761e-12
AC004263.1	-0.315293835413704	7.69488125199091e-13
AC027601.2	-0.304352450744387	5.01866052747955e-12
AC110285.2	-0.330159543855483	5.30723598144403e-14
AC083799.1	-0.30580380573627	3.93094900652185e-12
AC012462.1	0.310008810981915	1.92216271185328e-12
LINC01929	0.628757488693657	1.31243004693799e-55
AL357033.4	0.334119777989376	2.53864947645167e-14
AC010883.1	-0.314564478166228	8.74062838962148e-13
AC003102.1	-0.311236254042271	1.55652495271853e-12
AC022509.3	0.408741095221772	2.81788363830428e-21
AC011461.1	-0.304302676855661	5.06075997819097e-12
MORF4L2-AS1	-0.327494498891533	8.66544851977805e-14
AC069224.1	-0.368966077523383	2.40499608494063e-17
LINC00310	0.327255062364554	9.0535479603089e-14
AL024498.1	-0.317430585477778	5.28688445366775e-13
AP002761.3	0.38768948935967	3.95516007156549e-19
TGFB2-AS1	0.352616665066678	7.02145480670187e-16
TIPARP-AS1	-0.374457492922756	7.41003281612306e-18
AC064805.1	0.303395931834345	5.89095560434584e-12
AC079070.1	0.453809857623502	2.03941935086043e-26
AC091588.3	0.318269557813789	4.55870575086298e-13
AL451085.2	-0.354074570632229	5.23804587390554e-16
AC092849.1	-0.342863062352227	4.79717976359398e-15
MAPKAPK5-AS1	-0.42790314516509	2.28195728231686e-23
ATP2A1-AS1	-0.321293630932374	2.66185216460493e-13
AC013400.1	-0.302269896580103	7.1087249106196e-12
LINC02257	0.471121251112364	1.32323250242913e-28
AL357033.3	0.370729342789351	1.65197732295227e-17
BX293535.1	-0.318371715209785	4.47704229599223e-13
TMED2-DT	-0.386236571446553	5.49230714172393e-19
HLX-AS1	0.342541222532932	5.10539913226605e-15
LINC01048	0.417785273210001	3.01609142184016e-22
BCDIN3D-AS1	-0.306968882905564	3.22780315297538e-12
AL162727.1	0.342925231990642	4.7397819332902e-15
AL031667.3	-0.301015800601113	8.75516041039954e-12
LINC01311	-0.378868409814405	2.83148446100272e-18
U47924.1	-0.378618246826318	2.99144303272211e-18
AC125257.1	-0.396802912185277	4.85766723762961e-20
AC011510.1	0.309057026977047	2.2623118773455e-12
AC145098.1	0.37922134154092	2.62004042792354e-18
NIFK-AS1	-0.304504715333277	4.89198669569515e-12
AC246787.2	0.306529702358542	3.47708501613933e-12
AC109479.1	0.406138275869596	5.29400423903498e-21
NFIA-AS2	0.315176834159214	7.85397875059645e-13
CARMN	0.443733069538852	3.36206008401341e-25
LINC02585	-0.357624767701315	2.54984768338303e-16
AC010931.2	0.423899833371707	6.40388719330964e-23
MEG3	0.366327033696186	4.20117532844476e-17
AC244090.3	-0.312899053661165	1.16772630864243e-12
Z95331.1	-0.306441364808747	3.5294523632024e-12
AC010503.4	-0.3258206027556	1.17615062545903e-13
AP002748.4	-0.358244495520829	2.24663765383516e-16
IGFBP7-AS1	0.31815753452509	4.6499323487969e-13
AL121895.1	-0.317973102799249	4.80403235388026e-13
AC007684.2	-0.319484581157322	3.67517479277939e-13
LINC01936	0.526010800533179	1.98361006347818e-36
AC015982.2	-0.330347010347954	5.12639771249716e-14
AC092119.2	-0.326168134231758	1.10404079827266e-13
AL109924.1	0.539421567021567	1.44359374846517e-38
AC139530.1	-0.410928955325324	1.65141478480244e-21
AL022324.3	-0.32219718338349	2.26390690788479e-13
AC002470.1	-0.330409475244969	5.0674937271242e-14
AP001412.1	-0.343768110345804	4.02502035002571e-15
HM13-AS1	-0.33082482850141	4.69234799376931e-14
AL391427.1	-0.313045963659782	1.13835011498693e-12
NKILA	0.484513689189809	2.19419948237489e-30
DNAJC27-AS1	-0.365609806282346	4.88455293660063e-17
AC127024.4	-0.316463156690434	6.26847406242399e-13
AL590652.1	-0.320001070241925	3.35256264463327e-13
AC104187.1	-0.325615541294666	1.22084281814314e-13
ATXN2-AS	-0.362052201600982	1.02581715778254e-16
AL121832.2	-0.328736068796117	6.90010391723397e-14
AC113346.1	0.579183605218118	1.66567258035556e-45
AC023449.2	0.414186173996173	7.39912981187221e-22
AC110769.2	-0.302351722926254	7.01250956195012e-12
AC073195.1	-0.363709633605169	7.26844231891825e-17
AC009403.1	-0.322509832239097	2.14027447987955e-13
LNCOG	0.575418359792739	8.31005396466783e-45
AP003555.1	0.41599941835868	4.71430899434327e-22
AP001462.1	-0.36098223721657	1.27997544857648e-16
AC010422.2	-0.402765994206125	1.18862319935203e-20
LIPE-AS1	-0.302869578324894	6.43243611741396e-12
AC104699.1	0.316148405302741	6.62472036042157e-13
PCAT19	0.308678573050296	2.41334004768354e-12
AC080129.2	-0.398232228007672	3.47542727416435e-20
AC007750.1	0.486313737436673	1.24719837545873e-30
AC024361.1	-0.38517556217828	6.97325046235927e-19
TMEM147-AS1	-0.364655631105996	5.96551882084072e-17
HMGN3-AS1	-0.315855584725831	6.97389205364503e-13
AC105137.2	-0.412231425737143	1.19919212043408e-21
INTS6-AS1	-0.300655352852297	9.29365866956144e-12
AC087289.2	-0.334300003759197	2.45424187288272e-14
EXTL3-AS1	-0.323319996951846	1.84985836257217e-13
AL391684.1	-0.369499399047785	2.1472635182463e-17
DIO3OS	0.318542657108673	4.343585120789e-13
APTR	-0.324148158531369	1.5929565130803e-13
AL008582.1	-0.334776832594953	2.24397118959402e-14
AP003419.3	-0.398248926680896	3.46182486948048e-20
AC025166.1	-0.354039103375444	5.27561374631003e-16
AP000894.4	-0.359339478988571	1.79511988979852e-16
AC138512.1	0.306310846941122	3.60823832091486e-12
BNC2-AS1	0.349183120290045	1.39168114719606e-15
AP001471.1	0.499402777642563	1.85127710888129e-32
AC009961.1	-0.329968548385526	5.49790573472514e-14
MYHAS	0.325841961976345	1.17158870972125e-13
AL161729.4	-0.310958783090611	1.63270510610948e-12
AL157394.1	0.414243724765064	7.29433351456285e-22
AL162424.1	0.324447265648346	1.50904624198634e-13
LINC01561	0.604309976715549	2.10063812948913e-50
AP005482.3	-0.31569357852156	7.17474823285487e-13
FAM83C-AS1	-0.352395603234922	7.33948663227512e-16
AC096921.2	0.447420347309049	1.21884578262832e-25
AC105219.4	-0.303446712852592	5.84113496993564e-12
PRC1-AS1	-0.322472482715345	2.15468863170878e-13
AP001189.1	0.357552263197779	2.58784853827319e-16
AP002360.1	-0.388816986644751	3.06210591321519e-19
SEC24B-AS1	-0.379990480786978	2.21161811471254e-18
C9orf163	-0.320646280936052	2.98829557280867e-13
AC106881.1	0.555662420926694	2.7427758358162e-41
AC084864.1	-0.311291593652443	1.54175267940819e-12
AL353708.3	-0.382742305257316	1.2016772107983e-18
AC079305.1	-0.355176619065793	4.1931043122934e-16
AC004988.1	0.319228463316727	3.84623473107782e-13
TMEM44-AS1	-0.363835586933632	7.08002805256632e-17
LINC00582	0.331973818163566	3.79072809800639e-14
LINC01614	0.791904157376247	3.01596811707556e-107
GORAB-AS1	0.457829753844908	6.4944838788145e-27
AC023301.1	0.623084020613009	2.32813043009474e-54
AP003071.3	0.346129772376102	2.53928441463718e-15
AC069544.1	-0.382784723548218	1.19037684462743e-18
AC079298.3	0.617912712116795	3.04246622653694e-53
BX322562.1	0.36678042522184	3.81864761796219e-17
AC104083.1	0.596635795187853	7.32199169061002e-49
AL353997.2	-0.318889330661857	4.08477928031495e-13
AC023509.3	-0.314235314383509	9.25696632866587e-13
LINC02454	0.301179921452712	8.52018403090351e-12
AC018845.3	-0.329595791859225	5.88956245703045e-14
AP001107.3	0.453409345393233	2.2838074189524e-26
AC243830.2	-0.31930379199554	3.79512982795242e-13
AC087741.1	-0.34172629268614	5.97539976104231e-15
AC009309.1	-0.311581813826963	1.46649881096289e-12
VIM-AS1	0.427209152365075	2.73164119635641e-23
AC015813.1	-0.338810718665829	1.04524456000932e-14
CYTOR	0.344242154094652	3.67069034553811e-15
SEPTIN4-AS1	0.314523651441131	8.80310633840409e-13
AC005291.2	0.348788565843658	1.50469694417942e-15
AC007773.1	-0.317876452366372	4.88677255506257e-13
LINC01431	-0.351659112656563	8.50456273429559e-16
MIR100HG	0.629997838903253	6.94339965735896e-56
YTHDF3-AS1	-0.309068347482251	2.25793964497042e-12
AC024361.2	-0.304365649508007	5.00755436030799e-12
SNHG1	-0.45575308813884	1.17516138825664e-26
AC007066.2	-0.323464840314639	1.80217079990185e-13
AC004069.1	-0.315140624300789	7.90386567655183e-13
DANCR	-0.359367933677557	1.78466346664285e-16
AL445423.1	0.31654562536824	6.17827682173375e-13
SCAT2	-0.371333542787895	1.45171676231807e-17
AC007881.3	-0.342847028747989	4.81209302192473e-15
AC009148.1	-0.361705176483247	1.10227082678165e-16
DCST1-AS1	-0.358526123177533	2.12083906391293e-16
AC004160.2	0.398987513735246	2.90990828585835e-20
AC016355.1	-0.305974814647071	3.81907624185427e-12
TENM3-AS1	0.356442358813542	3.24400934506327e-16
AC127024.5	-0.405887510174021	5.62396081276497e-21
AC093278.2	0.415675571840142	5.11056409920585e-22
AC016737.1	-0.37769734939422	3.66066945450835e-18
LINC00968	0.501197467295211	1.0245918018449e-32
AC010997.5	-0.329099749139426	6.45341968776344e-14
AC112484.3	-0.365988534133887	4.51110228251122e-17
SLC25A25-AS1	-0.38776427759792	3.88870539488526e-19
AL355987.4	-0.361882625519518	1.06250203243732e-16
AC037198.2	0.338010071159119	1.21747608760947e-14
AL139089.1	-0.311796540190639	1.4131449031244e-12
UBR5-AS1	-0.304734999553449	4.70632088116532e-12
INHBA-AS1	0.31027507600733	1.83632020974064e-12
STX17-AS1	-0.356901397372321	2.95486971804036e-16
AC022164.1	0.436833174438179	2.17200657981907e-24
AC243960.3	0.300777712227716	9.10732706248512e-12
MIR3936HG	-0.316952430843941	5.7516074838139e-13
AL161785.1	0.331513869342129	4.1291902750588e-14
SENCR	0.453074419431975	2.51022938730382e-26
LINC01142	0.349546969258521	1.29487252176749e-15
AL357079.1	-0.338022517999563	1.21459672401906e-14
AC036214.2	-0.326214300187743	1.09479379583262e-13
AC003986.2	0.327018461624892	9.45376364454978e-14
LINC02202	0.306290852936098	3.62045838765885e-12
LINC01943	0.476964457794382	2.26207178040297e-29
AL132765.2	-0.342916631333137	4.7476820936657e-15
AL136038.5	-0.309530572541697	2.08630437681132e-12
PXN-AS1	-0.379657419193211	2.38014994855734e-18
AC069307.1	-0.303490597090467	5.7984124838991e-12
CAPN10-DT	-0.359837304181465	1.62057365645271e-16
AC034199.1	0.435365617887881	3.21229788911809e-24
AL031186.1	-0.320635856846783	2.9938604725859e-13
AC090527.3	-0.349557786431735	1.29209804617316e-15
AC090125.1	0.566282990731625	3.76811798432415e-43
AL096701.3	-0.300121975336022	1.01503283244958e-11
LINC02828	0.324018758012253	1.63065877137104e-13
HAS2-AS1	0.446638156549616	1.51313083675248e-25
AC009509.4	0.370046826585288	1.91099235693954e-17
SCAMP1-AS1	-0.341793028828944	5.89899787759783e-15
AL451050.2	-0.415924594086287	4.80308049538127e-22
AC007671.1	0.314653375316242	8.60608444264344e-13
LINC00702	0.573372038435007	1.9732577102349e-44
AC068025.1	-0.334826823472692	2.22297749937594e-14
AC009570.1	-0.301012526701859	8.75991155072286e-12
LINC01352	0.384658971222592	7.83031666877587e-19
LINC01094	0.487221856286312	9.3671713737159e-31
LINC01679	0.356656831783032	3.1056130924875e-16
HLA-DQB1-AS1	0.304924131404142	4.55900012029390e-12
TOB1-AS1	-0.431298425803641	9.40843535727183e-24
AC068234.2	0.32275634934593	2.04747793770575e-13
AP001434.1	0.72705664107552	3.22403756302802e-82
LINC00460	0.301997757631935	7.43808762240065e-12
AC005726.3	-0.350632945883527	1.04358096636018e-15
AL157702.2	0.376113408927754	5.17270573494719e-18
AP001189.3	0.652824993888813	3.30784515518501e-61
AC002456.1	0.303778403306347	5.52569689062806e-12
AL670729.2	-0.33550988187534	1.95471150015081e-14
AC005670.1	-0.336678340740495	1.56753695519959e-14
AC087742.1	-0.311534408159508	1.47854073344485e-12
AP000845.1	-0.343145112237428	4.54213457312773e-15
AC009097.2	-0.316881222389331	5.82415153465163e-13
AC068831.1	-0.355792020665166	3.7017699550389e-16
AC007038.2	-0.331558004084564	4.0954685096245e-14
MIR762HG	-0.330844952253377	4.67488094510982e-14
AC008742.1	0.448454522522	9.14930466746495e-26
PITPNA-AS1	-0.34159498716381	6.12856841563725e-15
FNDC1-IT1	0.48492924555347	1.92648803207583e-30
AL354919.2	0.400533444467132	2.02019268743892e-20
AL356417.2	0.655012464342117	9.66521176660795e-62
SSSCA1-AS1	-0.367510784712797	3.27327240317813e-17
AC017083.1	-0.387319878464279	4.30036587841739e-19
AL035409.1	0.503351897197381	5.01317967470698e-33
MAST4-AS1	-0.343049821275605	4.62677684443694e-15
LINC02104	0.353916828152627	5.40717148218349e-16
AC090559.1	0.531483979416097	2.73173307482238e-37
AL160153.1	0.370595857597098	1.69975832547608e-17
AC133106.1	0.305264226810491	4.30534515335028e-12
KMT2E-AS1	-0.447294283100541	1.2621278757519e-25
SPINT1-AS1	-0.375086044872593	6.46654542411168e-18
AL592211.1	-0.35532392869903	4.06995984863403e-16
AL139289.2	-0.309598674133925	2.06211988485501e-12
AL139393.3	0.328679682749708	6.97201943615981e-14
AC022467.1	0.427335288550385	2.64386424261124e-23
MCM3AP-AS1	-0.330364007676486	5.11030320739571e-14
AC084125.2	-0.32391551639784	1.661364978223e-13
CCR5AS	0.388565037685937	3.24260090092685e-19
AL157895.1	0.404798890133749	7.30761306791085e-21
LINC01638	0.627347187780296	2.69741410134737e-55
ASH1L-AS1	-0.392917463399225	1.19723711915591e-19
LINC01952	-0.340572273027554	7.4609865245371e-15
AC026471.2	-0.303337474328857	5.94882174470983e-12
Z99289.2	0.308457174066489	2.50621733832391e-12
CARD8-AS1	0.301674779434166	7.84835695321401e-12
AC007384.1	0.383396249314888	1.03863181723767e-18
AC114284.1	0.500488635928468	1.29481070760375e-32
HDHD5-AS1	-0.328632407589403	7.03288049658613e-14
AL592435.1	-0.430494451274239	1.16151888133089e-23
ELF3-AS1	-0.388570818091837	3.23834472051725e-19
AC012485.1	-0.310455341658474	1.78034384502106e-12
MIR3945HG	0.329937638943094	5.52938724701445e-14
AC005911.1	-0.330332251999011	5.14041245325097e-14
AL390719.2	-0.341310137345812	6.47421308363179e-15
AC128687.2	-0.304040130997633	5.28860045015226e-12
AC016396.2	0.316463095761246	6.26854117567001e-13
LINC02544	0.649209642791541	2.4718067927812e-60
AC108860.2	-0.417839773256769	2.97513448584067e-22
AC008610.1	-0.306601616910878	3.43501488364475e-12
AP001453.2	-0.322813026790579	2.02670652068827e-13
SNHG30	-0.427276901599235	2.68414350958387e-23
AC010999.2	-0.327845413663684	8.12594580061233e-14
SIAH2-AS1	-0.331320689632858	4.28002315925385e-14
SLC25A5-AS1	-0.354767103019809	4.55499985488679e-16
AC091271.1	-0.360681050379061	1.3620616585006e-16
AC134312.5	0.73670470793015	1.81825020325523e-85
AC097641.2	-0.303930202404828	5.38694751009748e-12
AC092171.4	-0.38916026922916	2.83201533184412e-19
VCAN-AS1	0.342163949868158	5.49150596271814e-15
AL109741.1	0.368160558359198	2.85295924869179e-17
AC107204.1	0.311914023966209	1.3847617673819e-12
AC244205.1	0.316537595115539	6.18700351012277e-13
AL355353.1	-0.315797315277348	7.0454929698871e-13
AP001628.1	-0.319719153613997	3.52505373306077e-13
AC021594.1	0.413208107346676	9.42499788884917e-22
AC132192.2	-0.366004012665832	4.49645207986628e-17
