# Supplementary material for: Prognostic Profiling of the EMT-Associated and Immunity-Related LncRNAs in Lung Squamous Cell Carcinomas
Source: Cells. 2022 Sep 15;11(18):2881. doi: 10.3390/cells11182881 (PMC9497331; doi:10.3390/cells11182881)
Supplement: Supplementary file 1 [file cells-11-02881-s001.zip › Table-S9-GEO.cormat.EMT.lncrna.csv]

	Corr	P.value
AC004160.1	0.395154705860661	1.0845772883033e-08
AC007996.1	-0.311493958494315	9.31069123366543e-06
AC015912.3	-0.315933075539252	6.82172955963604e-06
AC046134.2	-0.30542675181069	1.41297247697439e-05
AC080038.2	0.369159038574132	1.09226139198979e-07
AC080129.2	-0.324828043872593	3.60282016756649e-06
AC092306.1	-0.333181114034268	1.94166381168592e-06
AC093673.1	0.35158072680565	4.65959513734739e-07
AC099522.2	-0.319153953466333	5.42648962121632e-06
AC104083.1	0.445052131099891	7.09068081910916e-11
AC124798.1	-0.327938147445569	2.86819956794843e-06
AFDN-DT	-0.370037076779185	1.01357889443308e-07
AL133410.1	-0.329680195454075	2.52150413329722e-06
AL139089.1	-0.339078782895897	1.24110859663688e-06
AL353708.3	-0.311758927971167	9.14069592697371e-06
AL356417.2	0.564796052636743	7.96351092880323e-18
AL359504.2	-0.313464033888428	8.11516565573839e-06
AL391001.1	-0.337360947796933	1.41526591134927e-06
AL451165.2	-0.374351204072798	6.99709184281055e-08
AP001372.2	-0.37473209871705	6.77010279045896e-08
AP001462.1	-0.306526128397034	1.31100760065644e-05
CARMN	0.388014213881584	2.08703463981494e-08
DNAJC3-DT	-0.346880043414604	6.76841037060438e-07
DNM3OS	0.611394084934265	2.24517823716475e-21
FAM201A	-0.351005330457559	4.87906524106678e-07
HECW2-AS1	0.378402286606965	4.91636726166943e-08
ILF3-DT	-0.30382469107432	1.5750787281863e-05
INTS6-AS1	-0.332424369746488	2.05505464127323e-06
LINC01094	0.494817716853587	1.94107338360113e-13
LINC01936	0.316029966317534	6.77519532682371e-06
LINC02544	0.376630839769517	5.74016577311657e-08
MAGI2-AS3	0.468169030023516	5.14797418691761e-12
MCF2L-AS1	-0.30313058787458	1.65064090856082e-05
MINCR	-0.434001841191378	2.32103472829686e-10
MIR100HG	0.492057874082779	2.76222355532964e-13
MIR22HG	0.367235152560981	1.28568131404465e-07
MIR31HG	0.301348905652221	1.86059957589059e-05
MSC-AS1	0.322014308414389	4.41875827433461e-06
PAXIP1-AS1	-0.368203631087571	1.18453292585106e-07
PCCA-DT	-0.311535449357986	9.28387567415217e-06
PPP1R26-AS1	-0.317077846708906	6.29079940231429e-06
RAB30-DT	-0.338828672391598	1.26512723229736e-06
RNF157-AS1	-0.300450555957059	1.97580176275219e-05
RPARP-AS1	-0.313574842112132	8.05244471515942e-06
RTCA-AS1	-0.384361389277675	2.8997234120899e-08
SLC25A25-AS1	-0.403506690957283	4.94421810637379e-09
SNHG20	-0.433717349157085	2.39164702386879e-10
SNHG30	-0.318972390773621	5.49732517961102e-06
TBX5-AS1	0.490709971709324	3.27786806747152e-13
Z99289.3	0.313440507173516	8.12854201529873e-06
ZNF674-AS1	-0.312276444729517	8.81712429145711e-06
